# Supplementary material for: Intrinsically disordered regions in TRPV2 mediate protein-protein interactions
Source: Commun Biol. 2023 Sep 22;6:966. doi: 10.1038/s42003-023-05343-7 (PMC10516966; doi:10.1038/s42003-023-05343-7)
Supplement: Supplementary file 10 — Source Data File [file 42003_2023_5343_MOESM10_ESM.xlsx]

## Sheet: panel 1c
height	n
-1.59	6521
-1.192	53315
-0.795	130928
-0.398	90224
0	165530
0.398	121038
0.795	67960
1.192	57416
1.59	52152
1.987	48655
2.385	46994
2.782	45953
3.18	45935
3.577	46677
3.974	47824
4.372	49566
4.769	51858
5.167	53852
5.564	56907
5.962	59964
6.359	64160
6.756	70471
7.154	80564
7.551	103398
7.949	170549
8.346	321447
8.743	602545
9.141	990202
9.538	1214908
9.936	1076901
10.333	625964
10.731	271468
11.128	134856
11.525	91509
11.923	74242
12.32	64016
12.718	56932
13.115	52416
13.513	48761
13.91	45738
14.307	42894
14.705	40861
15.102	39271
15.5	37815
15.897	37334
16.295	36124
16.692	35335
17.089	34836
17.487	34058
17.884	33902
18.282	33358
18.679	33272
19.077	32815
19.474	33194
19.871	32659
20.269	32255
20.666	32068

## Sheet: panel 2j
resi	AVG	STD
1	0.935051	0.0844949
2	0.940637	0.0791556
3	0.945804	0.0718766
4	0.94677	0.0647998
5	0.932974	0.0520772
6	0.930423	0.0494291
7	0.927102	0.0473728
8	0.921192	0.053464
9	0.916846	0.0539999
10	0.905644	0.0639106
11	0.906126	0.0611249
12	0.903868	0.0586657
13	0.898335	0.0599574
14	0.893715	0.0658467
15	0.889715	0.0694423
16	0.886947	0.0696465
17	0.889801	0.0684874
18	0.894029	0.0663613
19	0.900934	0.0561168
20	0.903621	0.0414215
21	0.905841	0.0357849
22	0.906797	0.0347419
23	0.909859	0.0334609
24	0.901836	0.0476008
25	0.90842	0.0426244
26	0.912245	0.0364683
27	0.911716	0.0361464
28	0.911484	0.0378744
29	0.90481	0.0443076
30	0.894056	0.0577207
31	0.882282	0.0708962
32	0.869726	0.0849081
33	0.862523	0.0987321
34	0.855158	0.114086
35	0.848264	0.120505
36	0.842394	0.127934
37	0.835021	0.126853
38	0.829681	0.127557
39	0.823509	0.12823
40	0.813992	0.130342
41	0.803022	0.134467
42	0.775638	0.140328
43	0.759359	0.147492
44	0.744046	0.160303
45	0.737783	0.179884
46	0.730055	0.187853
47	0.719237	0.192718
48	0.706565	0.195056
49	0.697105	0.201816
50	0.687267	0.203032
51	0.672767	0.20004
52	0.686449	0.200828
53	0.698469	0.200996
54	0.705643	0.20463
55	0.716733	0.204052
56	0.716538	0.199497
57	0.709708	0.202334
58	0.705209	0.198022
59	0.710031	0.193997
60	0.710414	0.170172
61	0.70983	0.156609
62	0.716914	0.151179
63	0.729422	0.135748
64	0.739534	0.118426
65	0.731845	0.11636
66	0.733948	0.110215
67	0.730262	0.104796
68	0.721511	0.113846
69	0.693842	0.139894
70	0.687183	0.137038
71	0.664185	0.146303
72	0.64883	0.165112
73	0.623541	0.190599
74	0.597548	0.206413
75	0.56904	0.205711
76	0.523483	0.194236
77	0.489739	0.175368
78	0.470366	0.170288
79	0.445226	0.164107
80	0.416447	0.14765
81	0.39838	0.136133
82	0.392082	0.137903
83	0.387552	0.1131
84	0.38728	0.0914073
85	0.398687	0.075795
86	0.389604	0.0621918
87	0.383494	0.0585733
88	0.381368	0.0591357
89	0.374435	0.0642579
90	0.364879	0.0857846
91	0.347751	0.0994934
92	0.319569	0.106549
93	0.290752	0.100561
94	0.263619	0.0891272
95	0.238799	0.0756161
96	0.219216	0.0726507
97	0.215445	0.0786643
98	0.208826	0.0832814
99	0.209894	0.102701
100	0.227969	0.120822
101	0.243116	0.137698
102	0.249618	0.145133
103	0.250585	0.150577
104	0.25769	0.166241
105	0.257225	0.171727
106	0.25427	0.177373
107	0.257083	0.188335
108	0.280076	0.197963
109	0.291348	0.212722
110	0.300847	0.23032
111	0.306789	0.237807
112	0.310729	0.232043
113	0.292777	0.227655
114	0.297468	0.21751
115	0.290069	0.198709
116	0.264705	0.180743
117	0.242636	0.164028
118	0.223342	0.141648
119	0.197415	0.11464
120	0.170505	0.085059
121	0.155685	0.0745682
122	0.146478	0.0772196
123	0.142441	0.0811178
124	0.131555	0.0659171
125	0.124277	0.0589695
126	0.129808	0.0649761
127	0.130788	0.0685705
128	0.136909	0.0764612
129	0.138573	0.0867742
130	0.144067	0.0916345
131	0.143842	0.0917203
132	0.14183	0.0927417
133	0.137826	0.0939355
134	0.138148	0.0946677
135	0.137424	0.0864147
136	0.1435	0.084349
137	0.142158	0.0802067
138	0.141174	0.0766731
139	0.154493	0.0705598
140	0.171225	0.0666301
141	0.203571	0.0755446
142	0.229618	0.0963728
143	0.249551	0.12217
144	0.272177	0.14639
145	0.289114	0.168646
146	0.284723	0.170688
147	0.274115	0.165774
148	0.260576	0.143869
149	0.239412	0.136029
150	0.224713	0.122667
151	0.219825	0.112153
152	0.207497	0.105866
153	0.183868	0.0957127
154	0.169425	0.090453
155	0.156197	0.0957658
156	0.155952	0.102815
157	0.146835	0.0934376
158	0.161835	0.103427
159	0.164643	0.0980556
160	0.170217	0.106639
161	0.171983	0.105223
162	0.163148	0.0932336
163	0.157599	0.0779954
164	0.146674	0.0658366
165	0.130431	0.0581207
166	0.123498	0.0526268
167	0.122475	0.0541052
168	0.122631	0.0601092
169	0.127749	0.0680193
170	0.131751	0.072243
171	0.134357	0.0779511
172	0.13345	0.081936
173	0.124405	0.0788303
174	0.119697	0.0739699
175	0.109859	0.0628844
176	0.107155	0.0520728
177	0.104675	0.0420176
178	0.109959	0.0407821
179	0.113599	0.0441404
180	0.10782	0.049278
181	0.106702	0.0485214
182	0.109107	0.046981
183	0.108382	0.0509952
184	0.106596	0.0528923
185	0.108279	0.0576354
186	0.116723	0.0602508
187	0.122443	0.0665234
188	0.1243	0.0791603
189	0.127179	0.0840204
190	0.127203	0.0845966
191	0.121126	0.0957542
192	0.118301	0.106915
193	0.118253	0.114739
194	0.118527	0.121
195	0.125023	0.121971
196	0.132	0.121657
197	0.133897	0.129433
198	0.143387	0.134974
199	0.145281	0.142135
200	0.147329	0.151219
201	0.142867	0.160922
202	0.141182	0.161801
203	0.132691	0.159753
204	0.124038	0.156217
205	0.116616	0.147945
206	0.108858	0.136739
207	0.0995338	0.121221
208	0.0908842	0.102522
209	0.0844127	0.0827581
210	0.0730553	0.0632647
211	0.0654539	0.0487807
212	0.0623402	0.0443258
213	0.0599328	0.0464431
214	0.0581971	0.0438218
215	0.0603718	0.0455558
216	0.0622223	0.0465206
217	0.0630429	0.0459703
218	0.0650885	0.0464492
219	0.065825	0.0475784
220	0.0674911	0.0481311
221	0.0664185	0.0456966
222	0.0713426	0.043637
223	0.0779977	0.042632
224	0.0779738	0.0422445
225	0.0904535	0.0553029
226	0.0918188	0.0497637
227	0.095941	0.0464309
228	0.117451	0.052751
229	0.140923	0.0400708
230	0.173211	0.0303401
231	0.213161	0.0505924
232	0.276788	0.0776054
233	0.321985	0.104082
234	0.355695	0.13454
235	0.384327	0.158729
236	0.405183	0.19067
237	0.417123	0.217829
238	0.422302	0.251718
239	0.425003	0.244053
240	0.40394	0.226279
241	0.396954	0.2189
242	0.387118	0.195257
243	0.367377	0.167111
244	0.355862	0.13019
245	0.333588	0.101725
246	0.314051	0.095807
247	0.287058	0.0758333
248	0.267878	0.0805828
249	0.249746	0.0974846
250	0.229909	0.111509
251	0.216544	0.116669
252	0.210127	0.130891
253	0.206735	0.13485
254	0.215105	0.130583
255	0.23171	0.105847
256	0.245427	0.0982033
257	0.264819	0.0863117
258	0.286055	0.0950136
259	0.291085	0.11433
260	0.289877	0.135683
261	0.282777	0.119957
262	0.271148	0.129357
263	0.267132	0.137816
264	0.262467	0.153701
265	0.254626	0.158981
266	0.241375	0.174627
267	0.216124	0.179756
268	0.196741	0.160837
269	0.184007	0.137647
270	0.174266	0.116378
271	0.169373	0.0924406
272	0.160106	0.0636496
273	0.157998	0.0342256
274	0.156343	0.0163461
275	0.153501	0.0280166
276	0.163662	0.0396229
277	0.175267	0.0412744
278	0.181407	0.0560955
279	0.1821	0.0756931
280	0.188077	0.0935438
281	0.193005	0.120796
282	0.208812	0.14033
283	0.226358	0.1561
284	0.240115	0.157322
285	0.258838	0.148486
286	0.265125	0.138543
287	0.275829	0.110499
288	0.273767	0.116399
289	0.284104	0.122342
290	0.292778	0.0977784
291	0.288895	0.10209
292	0.274064	0.104247
293	0.250269	0.101037
294	0.229284	0.0928353
295	0.206279	0.0955067
296	0.187304	0.110484
297	0.190978	0.113325
298	0.200353	0.117248
299	0.189102	0.113922
300	0.180099	0.127646
301	0.179346	0.123888
302	0.178586	0.116352
303	0.19641	0.108142
304	0.202268	0.106255
305	0.20826	0.106445
306	0.214221	0.0960646
307	0.213861	0.0999779
308	0.204983	0.11784
309	0.19967	0.123761
310	0.197192	0.134632
311	0.195222	0.159428
312	0.198468	0.149697
313	0.192455	0.127238
314	0.192278	0.117755
315	0.195053	0.107199
316	0.206064	0.097894
317	0.222784	0.0868403
318	0.240274	0.102139
319	0.254567	0.126578
320	0.256821	0.161769
321	0.26415	0.176586
322	0.262695	0.183444
323	0.254837	0.18957
324	0.247358	0.185248
325	0.227667	0.179099
326	0.211146	0.162639
327	0.183006	0.155444
328	0.156733	0.150087
329	0.14168	0.142472
330	0.130287	0.135093
331	0.123221	0.127329
332	0.115444	0.125159
333	0.105627	0.121664
334	0.0997045	0.117662
335	0.101268	0.11455
336	0.094788	0.115768
337	0.0924613	0.109278
338	0.0923483	0.104091
339	0.100252	0.0977624
340	0.103926	0.0928456
341	0.108222	0.0948819
342	0.12051	0.0946248
343	0.137644	0.100639
344	0.152459	0.113966
345	0.169538	0.124667
346	0.181872	0.130927
347	0.189609	0.142278
348	0.205755	0.160751
349	0.217277	0.174594
350	0.21969	0.17295
351	0.219094	0.17538
352	0.203863	0.167084
353	0.179599	0.154527
354	0.150781	0.133129
355	0.129942	0.118552
356	0.118449	0.110497
357	0.108463	0.107315
358	0.112366	0.106085
359	0.113471	0.110966
360	0.114128	0.120003
361	0.124522	0.123851
362	0.138079	0.127547
363	0.150942	0.136503
364	0.170103	0.13593
365	0.186331	0.147018
366	0.194356	0.159427
367	0.197729	0.166722
368	0.205853	0.168871
369	0.198257	0.157145
370	0.197725	0.145948
371	0.19462	0.133225
372	0.18331	0.122012
373	0.181054	0.107561
374	0.193472	0.121855
375	0.206727	0.14029
376	0.207207	0.140281
377	0.207439	0.149099
378	0.206912	0.15792
379	0.191761	0.147638
380	0.170634	0.123131
381	0.162318	0.118654
382	0.147045	0.117729
383	0.128442	0.105749
384	0.107654	0.100074
385	0.0975129	0.0939848
386	0.0831181	0.0810064
387	0.066346	0.0668732
388	0.0550592	0.0515421
389	0.0467059	0.041964
390	0.0396755	0.0356582
391	0.0353196	0.0335745
392	0.0316709	0.0323438
393	0.0284413	0.0315564
394	0.0253446	0.0308714
395	0.0236966	0.0306442
396	0.0225719	0.0303781
397	0.0218586	0.0300688
398	0.0220471	0.0304846
399	0.0222597	0.0319206
400	0.0228288	0.0329538
401	0.0236937	0.0345895
402	0.0246313	0.0357056
403	0.0259467	0.0369748
404	0.0267074	0.0370362
405	0.0330577	0.0459036
406	0.0394907	0.0521429
407	0.0466558	0.0582906
408	0.0546709	0.0664393
409	0.0634443	0.0740991
410	0.0734824	0.0822649
411	0.091726	0.0968128
412	0.123911	0.120165
413	0.145227	0.130315
414	0.184567	0.134759
415	0.207951	0.157001
416	0.236907	0.188359
417	0.266364	0.211441
418	0.294843	0.236737
419	0.317517	0.255359
420	0.334109	0.262744
421	0.342166	0.259926
422	0.342139	0.250225
423	0.329103	0.232197
424	0.332447	0.233895
425	0.329362	0.229056
426	0.311474	0.214566
427	0.284098	0.197152
428	0.254518	0.180224
429	0.2298	0.169312
430	0.201992	0.151776
431	0.172693	0.131226
432	0.147751	0.1137
433	0.118217	0.0902276
434	0.0925319	0.0686
435	0.0802812	0.0630664
436	0.0730466	0.0614177
437	0.0723665	0.0629618
438	0.0708464	0.0641093
439	0.0674553	0.0640005
440	0.063625	0.0647471
441	0.0620097	0.0660599
442	0.0623665	0.0668749
443	0.0632858	0.0675789
444	0.0648767	0.068928
445	0.0649898	0.0695815
446	0.0670736	0.0718082
447	0.0688486	0.0747021
448	0.0688722	0.0767948
449	0.0678805	0.0773998
450	0.0671647	0.0784415
451	0.0662848	0.0785202
452	0.0643643	0.0765649
453	0.064244	0.0758743
454	0.0656112	0.0774559
455	0.0678895	0.0810238
456	0.0719892	0.0861761
457	0.0748166	0.089924
458	0.0767059	0.0943588
459	0.0760521	0.0947847
460	0.0744815	0.0937187
461	0.0738669	0.0930586
462	0.0718947	0.0900798
463	0.0705609	0.0870481
464	0.0694953	0.0817307
465	0.0709265	0.0821261
466	0.0722343	0.0849799
467	0.0741738	0.087441
468	0.0746431	0.0897359
469	0.0730012	0.0874569
470	0.0712189	0.0823253
471	0.0687507	0.0724807
472	0.0636967	0.0618298
473	0.0574679	0.0545571
474	0.0509341	0.0455961
475	0.0487537	0.045219
476	0.0455626	0.0446204
477	0.0446056	0.0439324
478	0.044223	0.0433415
479	0.0441254	0.0421868
480	0.0449498	0.0413131
481	0.0477504	0.0393158
482	0.0489982	0.039176
483	0.0506654	0.0395493
484	0.0543007	0.0406226
485	0.0570196	0.0413677
486	0.0608334	0.0452251
487	0.0662096	0.0498301
488	0.069195	0.0563923
489	0.0729997	0.0624207
490	0.0763843	0.0718649
491	0.079634	0.0744979
492	0.0771947	0.0735307
493	0.0716999	0.0703408
494	0.0677336	0.0645209
495	0.0619231	0.0588366
496	0.0547569	0.0496229
497	0.0485769	0.0425603
498	0.0449111	0.0394547
499	0.0423051	0.0377232
500	0.0395862	0.0363785
501	0.0380247	0.0358979
502	0.0370298	0.0361267
503	0.0365227	0.036495
504	0.0364124	0.0368283
505	0.0366969	0.0366143
506	0.0367425	0.0363992
507	0.036605	0.036169
508	0.0366435	0.0358375
509	0.0370961	0.0356083
510	0.0370152	0.0357054
511	0.036998	0.0355016
512	0.0381291	0.0355256
513	0.0403784	0.0363272
514	0.0435943	0.0363852
515	0.0533358	0.0453335
516	0.0644146	0.0550819
517	0.0723631	0.063081
518	0.0805264	0.0713761
519	0.0876933	0.0784411
520	0.090514	0.0812742
521	0.092173	0.0834392
522	0.0923796	0.0835489
523	0.0885583	0.0802625
524	0.0841846	0.0763689
525	0.0812433	0.0762521
526	0.0748545	0.0746083
527	0.0714088	0.0734917
528	0.0684849	0.072848
529	0.067087	0.0719573
530	0.0644906	0.0735105
531	0.0636384	0.0722282
532	0.0625218	0.0715973
533	0.0623088	0.0719148
534	0.060598	0.0710037
535	0.0557895	0.0643195
536	0.0505453	0.0567834
537	0.0461006	0.0490772
538	0.0396359	0.0397883
539	0.0366604	0.0367454
540	0.0345864	0.0343743
541	0.0330995	0.0329612
542	0.0319815	0.0318643
543	0.0315846	0.0313373
544	0.0317964	0.0317363
545	0.0330462	0.0332879
546	0.0350846	0.0356226
547	0.0382784	0.0394375
548	0.0418698	0.0426849
549	0.0466353	0.0457419
550	0.0531863	0.0487557
551	0.0639937	0.0591237
552	0.0834055	0.0786387
553	0.113046	0.117367
554	0.132392	0.131569
555	0.157107	0.125073
556	0.189997	0.120061
557	0.240051	0.144192
558	0.296473	0.180264
559	0.342176	0.199662
560	0.394117	0.23291
561	0.44079	0.255792
562	0.487307	0.275762
563	0.53043	0.281178
564	0.562694	0.26759
565	0.589138	0.232887
566	0.593965	0.251937
567	0.622502	0.214076
568	0.631145	0.198939
569	0.64917	0.172115
570	0.662874	0.160378
571	0.677933	0.137569
572	0.693889	0.125322
573	0.69164	0.127638
574	0.71207	0.131674
575	0.703588	0.13052
576	0.695479	0.140137
577	0.692045	0.140447
578	0.680721	0.146732
579	0.667294	0.158658
580	0.679977	0.148604
581	0.673095	0.159039
582	0.666146	0.157156
583	0.656554	0.163326
584	0.646763	0.165755
585	0.619123	0.185564
586	0.584726	0.212263
587	0.56813	0.211527
588	0.530485	0.234472
589	0.512698	0.220417
590	0.485529	0.227617
591	0.466219	0.198439
592	0.419981	0.186827
593	0.380671	0.165629
594	0.346248	0.140628
595	0.31109	0.139786
596	0.279357	0.132943
597	0.252157	0.127133
598	0.221396	0.118042
599	0.190642	0.109051
600	0.173575	0.101428
601	0.160736	0.0967105
602	0.15036	0.0922337
603	0.14924	0.0958427
604	0.145528	0.092215
605	0.145503	0.0940328
606	0.146656	0.095521
607	0.152119	0.100334
608	0.159203	0.101469
609	0.159836	0.100358
610	0.16309	0.0952962
611	0.162863	0.0971934
612	0.158511	0.0973994
613	0.149439	0.0913705
614	0.129835	0.0819113
615	0.115881	0.072233
616	0.0995996	0.0553626
617	0.0846102	0.0440207
618	0.0755277	0.038594
619	0.0660351	0.0361004
620	0.0604314	0.0372197
621	0.0571928	0.0409731
622	0.0549559	0.0451453
623	0.053371	0.0496104
624	0.0518058	0.0509233
625	0.0490061	0.0461903
626	0.048359	0.0457217
627	0.0477843	0.0455107
628	0.0461923	0.0435978
629	0.0446155	0.0427771
630	0.0432503	0.0418275
631	0.0420401	0.0409649
632	0.0412095	0.0405576
633	0.0402821	0.0405426
634	0.0401256	0.0409723
635	0.0408198	0.0420531
636	0.0427722	0.0436748
637	0.046592	0.0460312
638	0.0523104	0.0490041
639	0.055546	0.0476451
640	0.0598517	0.0469054
641	0.0651836	0.0451931
642	0.0713683	0.0438118
643	0.0851466	0.0521381
644	0.105446	0.0692769
645	0.128679	0.0913482
646	0.144904	0.105363
647	0.158708	0.119805
648	0.170667	0.128797
649	0.173851	0.134294
650	0.174806	0.131016
651	0.172562	0.133013
652	0.172171	0.124486
653	0.168525	0.119961
654	0.161875	0.11522
655	0.153542	0.114165
656	0.145208	0.116263
657	0.142437	0.114727
658	0.147927	0.119641
659	0.150312	0.120246
660	0.145258	0.116557
661	0.135463	0.109186
662	0.125474	0.102141
663	0.119949	0.0989541
664	0.116563	0.0905908
665	0.121548	0.083269
666	0.126918	0.0776471
667	0.142295	0.0843228
668	0.165159	0.114476
669	0.198166	0.183081
670	0.229196	0.22314
671	0.256935	0.267107
672	0.259225	0.243731
673	0.265951	0.224233
674	0.230036	0.156674
675	0.230205	0.169027
676	0.241578	0.205387
677	0.255224	0.24191
678	0.284606	0.272658
679	0.303492	0.281445
680	0.325466	0.29213
681	0.35465	0.298629
682	0.395379	0.281292
683	0.419873	0.27562
684	0.450446	0.266911
685	0.467022	0.263314
686	0.466841	0.268722
687	0.465396	0.275371
688	0.450275	0.283984
689	0.437804	0.285384
690	0.42562	0.29051
691	0.439617	0.24539
692	0.453345	0.238176
693	0.476028	0.221732
694	0.479801	0.185039
695	0.456807	0.16619
696	0.427803	0.145946
697	0.386671	0.124973
698	0.352559	0.109924
699	0.3101	0.0988283
700	0.271827	0.108455
701	0.234742	0.100229
702	0.199611	0.0939263
703	0.185999	0.0867765
704	0.17392	0.0864877
705	0.181888	0.099766
706	0.193006	0.103752
707	0.199688	0.10843
708	0.21033	0.121706
709	0.213735	0.133349
710	0.225057	0.134949
711	0.244517	0.133459
712	0.269202	0.117933
713	0.290424	0.105749
714	0.320717	0.101031
715	0.335682	0.0964171
716	0.339047	0.108222
717	0.354603	0.109119
718	0.379757	0.111659
719	0.421586	0.10084
720	0.455743	0.0988583
721	0.483037	0.107889
722	0.502467	0.116809
723	0.521638	0.122157
724	0.5409	0.10983
725	0.579721	0.0913562
726	0.618562	0.0763685
727	0.65133	0.077174
728	0.684532	0.0709197
729	0.701949	0.08159
730	0.731345	0.085566
731	0.762794	0.0998744
732	0.775745	0.116414
733	0.785151	0.115079
734	0.797737	0.10824
735	0.811892	0.113024
736	0.802595	0.10799
737	0.809431	0.0805115
738	0.806469	0.0931169
739	0.805417	0.11475
740	0.78202	0.14559
741	0.769874	0.178651
742	0.751612	0.196313
743	0.739521	0.204681
744	0.737017	0.207451
745	0.749977	0.181966
746	0.766769	0.158164
747	0.794058	0.131797
748	0.806758	0.109613
749	0.813586	0.0996273
750	0.817576	0.0972973
751	0.812343	0.103151
752	0.8296	0.131729
753	0.817657	0.145918
754	0.805876	0.157988
755	0.802331	0.15863
756	0.806375	0.167461
757	0.810005	0.168795
758	0.809992	0.18313
759	0.845768	0.139127
760	0.799856	0.211452
761	0.830237	0.155621

## Sheet: panel 2k
resi	mean	std	smooth
5	0.534286	0.128842	0.470781
6	0.552714	0.128286	0.46175
7	0.583571	0.127663	0.456387
8	0.597429	0.118642	0.453548
9	0.609143	0.099994	0.453008
10	0.596	0.0797203	0.452271
11	0.535429	0.06693	0.45181
12	0.516571	0.0690504	0.449097
13	0.452286	0.0832721	0.444795
14	0.420571	0.100547	0.440315
15	0.388857	0.118191	0.435417
16	0.344	0.13402	0.427771
17	0.328143	0.144994	0.421623
18	0.302143	0.151025	0.417086
19	0.300571	0.15185	0.413771
20	0.326286	0.149225	0.411006
21	0.370571	0.145402	0.409297
22	0.405286	0.136014	0.409246
23	0.443286	0.130969	0.409571
24	0.438286	0.12467	0.411737
25	0.442571	0.12232	0.413577
26	0.392143	0.129015	0.412931
27	0.350143	0.138324	0.410291
28	0.337286	0.145323	0.405794
29	0.317857	0.148318	0.401006
30	0.343143	0.152774	0.396943
31	0.399	0.160503	0.394589
32	0.470143	0.168416	0.393669
33	0.514571	0.165261	0.394223
34	0.54	0.151565	0.395606
35	0.553286	0.129708	0.3984
36	0.534143	0.117399	0.40244
37	0.524714	0.105402	0.40808
38	0.506429	0.100155	0.416377
39	0.466571	0.0913781	0.425686
40	0.372714	0.0886975	0.437377
41	0.278	0.0823974	0.447389
42	0.215714	0.0875875	0.45512
43	0.182429	0.0879258	0.458537
44	0.199	0.0834686	0.456771
45	0.267429	0.0928293	0.451606
46	0.347571	0.0994734	0.445314
47	0.419143	0.103781	0.438914
48	0.477857	0.111172	0.432543
49	0.508143	0.107175	0.428291
50	0.543571	0.0998079	0.427286
51	0.533143	0.0994861	0.431126
52	0.557571	0.0907375	0.439897
53	0.57	0.0839563	0.450737
54	0.610143	0.0766364	0.461183
55	0.593429	0.0727435	0.469069
56	0.592286	0.0670913	0.47228
57	0.555571	0.0740244	0.471189
58	0.470429	0.0936106	0.467817
59	0.410857	0.109522	0.461423
60	0.396	0.13463	0.453389
61	0.374143	0.142438	0.444229
62	0.365429	0.134457	0.433366
63	0.400143	0.127183	0.42152
64	0.441429	0.124385	0.411274
65	0.468714	0.125435	0.402314
66	0.497286	0.125859	0.399646
67	0.486714	0.124265	0.401246
68	0.443571	0.122718	0.405463
69	0.396143	0.127988	0.413166
70	0.347714	0.132088	0.421451
71	0.320286	0.129188	0.427629
72	0.334857	0.124151	0.432966
73	0.318	0.11013	0.438611
74	0.307286	0.0886711	0.442914
75	0.314571	0.079143	0.445371
76	0.261571	0.0771683	0.446406
77	0.261429	0.0672579	0.447034
78	0.313857	0.0663135	0.450549
79	0.386143	0.055216	0.4572
80	0.526714	0.0513021	0.467423
81	0.632286	0.056603	0.481274
82	0.661	0.0703231	0.495623
83	0.663	0.0801603	0.506966
84	0.618	0.0903309	0.518246
85	0.550429	0.0970118	0.528286
86	0.507571	0.0960119	0.534806
87	0.506571	0.107278	0.542811
88	0.507714	0.110322	0.549669
89	0.502857	0.118679	0.55472
90	0.494571	0.119596	0.557731
91	0.513	0.114525	0.556789
92	0.574571	0.103711	0.552623
93	0.609857	0.101906	0.546891
94	0.651714	0.101388	0.540549
95	0.694	0.0890131	0.536143
96	0.679	0.0818576	0.534417
97	0.618429	0.0800955	0.534291
98	0.6	0.0808909	0.533754
99	0.558286	0.0760564	0.5324
100	0.477571	0.073817	0.531069
101	0.461714	0.0807645	0.529349
102	0.432857	0.0835213	0.526954
103	0.440143	0.0876878	0.522966
104	0.461429	0.0944808	0.518491
105	0.503143	0.0910392	0.514491
106	0.528143	0.0851262	0.510737
107	0.517714	0.088319	0.509057
108	0.504429	0.0934021	0.5104
109	0.507857	0.0993956	0.511949
110	0.507286	0.105304	0.515823
111	0.504429	0.106586	0.523383
112	0.493143	0.112729	0.530737
113	0.473857	0.121972	0.537051
114	0.469571	0.135761	0.542183
115	0.451571	0.142282	0.543897
116	0.453143	0.144656	0.54268
117	0.474857	0.141093	0.5418
118	0.498	0.123204	0.543086
119	0.551714	0.104395	0.546211
120	0.600143	0.0903981	0.55212
121	0.637	0.0843682	0.560137
122	0.652	0.0866814	0.570051
123	0.638714	0.0954912	0.581194
124	0.655143	0.100802	0.593006
125	0.666571	0.0943042	0.604577
126	0.645571	0.0870916	0.614469
127	0.590714	0.0880506	0.62016
128	0.568429	0.0919309	0.621949
129	0.504286	0.103465	0.618371
130	0.472714	0.114653	0.610029
131	0.506143	0.120863	0.599234
132	0.549857	0.114641	0.587777
133	0.582571	0.107949	0.577086
134	0.655571	0.0990856	0.568829
135	0.707714	0.0797783	0.562966
136	0.752286	0.0676134	0.55872
137	0.771714	0.0666076	0.558297
138	0.769143	0.0751874	0.561394
139	0.758857	0.0750321	0.564709
140	0.698857	0.0793377	0.568651
141	0.595429	0.087403	0.572371
142	0.519571	0.0918783	0.572017
143	0.408571	0.105269	0.568954
144	0.343143	0.116898	0.56408
145	0.330286	0.125736	0.555806
146	0.350571	0.133165	0.54616
147	0.384714	0.141542	0.536554
148	0.432286	0.136905	0.52612
149	0.508571	0.130843	0.515394
150	0.560429	0.117122	0.505749
151	0.635	0.0978945	0.49856
152	0.668143	0.0891243	0.496583
153	0.651286	0.0889845	0.500183
154	0.602857	0.0917177	0.510526
155	0.565714	0.0961036	0.524171
156	0.497286	0.0936122	0.538863
157	0.473286	0.0890874	0.550451
158	0.460714	0.0863418	0.557194
159	0.448714	0.0877282	0.557749
160	0.466571	0.0910638	0.552674
161	0.512143	0.0961447	0.54472
162	0.510857	0.107366	0.536131
163	0.501	0.111348	0.529554
164	0.517714	0.116998	0.525309
165	0.519143	0.116411	0.525697
166	0.546	0.114868	0.529263
167	0.609571	0.108488	0.535463
168	0.667143	0.093649	0.5438
169	0.684286	0.0854765	0.552017
170	0.697571	0.0819367	0.55868
171	0.640286	0.0848228	0.56168
172	0.553286	0.0822652	0.560966
173	0.446143	0.0862118	0.559903
174	0.381714	0.0849072	0.5596
175	0.361571	0.0748373	0.559074
176	0.420286	0.0727386	0.559914
177	0.503714	0.0686239	0.559537
178	0.545143	0.0691868	0.557229
179	0.612571	0.0694115	0.551434
180	0.654857	0.0735763	0.545371
181	0.652286	0.0781637	0.539377
182	0.681714	0.0754469	0.535777
183	0.666143	0.0808608	0.535251
184	0.615286	0.0934304	0.539874
185	0.541571	0.109232	0.545657
186	0.494286	0.123071	0.549366
187	0.484286	0.134412	0.549063
188	0.493429	0.129922	0.544937
189	0.504571	0.114277	0.53992
190	0.540143	0.0955657	0.535303
191	0.536571	0.0803946	0.532474
192	0.551857	0.0699796	0.533223
193	0.522286	0.0728645	0.534669
194	0.532714	0.0848837	0.536554
195	0.547714	0.0828869	0.540149
196	0.550286	0.0814979	0.545206
197	0.540143	0.0679348	0.551029
198	0.561714	0.0653853	0.558354
199	0.526286	0.0730861	0.56588
200	0.454286	0.0878042	0.574091
201	0.412714	0.102137	0.581166
202	0.400571	0.111069	0.588897
203	0.419714	0.112932	0.594709
204	0.497143	0.1082	0.599554
205	0.584143	0.0892196	0.601674
206	0.671	0.0738196	0.600274
207	0.717857	0.0736624	0.596217
208	0.713286	0.0797615	0.592743
209	0.705143	0.0852006	0.590217
210	0.668	0.100067	0.590343
211	0.639857	0.104786	0.596737
212	0.667429	0.101517	0.607234
213	0.681571	0.101487	0.61888
214	0.709857	0.0922685	0.63
215	0.717	0.094856	0.637286
216	0.729857	0.101171	0.638709
217	0.697143	0.115635	0.632909
218	0.643429	0.119047	0.622874
219	0.585714	0.105003	0.612194
220	0.512714	0.09371	0.601343
221	0.448857	0.0892327	0.593223
222	0.453286	0.0872348	0.588594
223	0.498571	0.0856229	0.584046
224	0.529429	0.0811559	0.579457
225	0.614143	0.0703004	0.574126
226	0.675143	0.0651113	0.566377
227	0.691714	0.0663192	0.55744
228	0.697714	0.0696915	0.549234
229	0.679286	0.0742714	0.542566
230	0.619714	0.0872023	0.539114
231	0.526	0.104593	0.540086
232	0.467	0.120412	0.544131
233	0.446286	0.137276	0.548709
234	0.433857	0.139186	0.552857
235	0.465	0.135133	0.5574
236	0.524143	0.127551	0.559971
237	0.553714	0.117014	0.560897
238	0.566857	0.112379	0.562989
239	0.576571	0.109585	0.566326
240	0.523286	0.113576	0.570474
241	0.506429	0.115367	0.575806
242	0.492	0.112632	0.58252
243	0.476714	0.115095	0.587571
244	0.499429	0.11503	0.58916
245	0.537	0.112196	0.588571
246	0.55	0.116024	0.585377
247	0.567714	0.107146	0.579537
248	0.602286	0.0990702	0.572966
249	0.643	0.0915605	0.56812
250	0.678429	0.0843344	0.566377
251	0.698286	0.0838147	0.57056
252	0.744	0.0853307	0.578606
253	0.781143	0.0795538	0.588891
254	0.783	0.081109	0.599343
255	0.753	0.0816456	0.606046
256	0.693857	0.0849636	0.609594
257	0.593286	0.0968482	0.611434
258	0.486	0.106215	0.611794
259	0.419143	0.11497	0.612206
260	0.385143	0.121902	0.612697
261	0.378143	0.12736	0.612177
262	0.389429	0.122614	0.609714
263	0.445714	0.115758	0.604743
264	0.533	0.109115	0.597006
265	0.627857	0.102218	0.588509
266	0.707571	0.0873133	0.580754
267	0.749143	0.0739469	0.577354
268	0.738	0.0625087	0.578543
269	0.667	0.0680049	0.584109
270	0.625714	0.0766392	0.592486
271	0.596	0.0884195	0.601389
272	0.576714	0.0962249	0.608406
273	0.612571	0.0989038	0.61476
274	0.655286	0.0921624	0.616937
275	0.665429	0.0927701	0.614594
276	0.636714	0.0977014	0.608663
277	0.619714	0.0997292	0.597891
278	0.587714	0.106611	0.584806
279	0.570571	0.100631	0.573114
280	0.559143	0.0837684	0.565274
281	0.608857	0.0748185	0.561686
282	0.623	0.0709319	0.562046
283	0.625143	0.0777741	0.563863
284	0.628571	0.0799664	0.565189
285	0.607714	0.0841243	0.56532
286	0.553571	0.0898941	0.563611
287	0.548286	0.0899717	0.562943
288	0.500143	0.0960441	0.561223
289	0.474429	0.0967244	0.5582
290	0.479571	0.090618	0.553097
291	0.438286	0.0950661	0.547314
292	0.422	0.10264	0.539851
293	0.445714	0.107238	0.53328
294	0.471	0.113131	0.529909
295	0.536	0.116626	0.527017
296	0.605	0.107297	0.526366
297	0.622143	0.105544	0.528211
298	0.645714	0.106667	0.52884
299	0.658571	0.101005	0.53144
300	0.622714	0.108269	0.534926
301	0.62	0.113205	0.536566
302	0.576714	0.126923	0.537789
303	0.512143	0.138456	0.538274
304	0.443	0.141644	0.538006
305	0.414571	0.139425	0.538766
306	0.422286	0.13525	0.538097
307	0.458714	0.117264	0.536086
308	0.540857	0.0922504	0.534274
309	0.556286	0.0746697	0.531594
310	0.591429	0.0554643	0.52752
311	0.599714	0.0476925	0.52432
312	0.564	0.0477668	0.520234
313	0.565143	0.0524577	0.515834
314	0.561571	0.0513156	0.512206
315	0.520571	0.0575293	0.511349
316	0.468857	0.0640063	0.513509
317	0.434143	0.0644035	0.51652
318	0.439	0.0782688	0.519806
319	0.49	0.0885852	0.522331
320	0.519286	0.104471	0.525234
321	0.554714	0.124737	0.526897
322	0.576857	0.140574	0.527897
323	0.578714	0.143949	0.52968
324	0.556714	0.136968	0.530674
325	0.542714	0.121575	0.530794
326	0.517857	0.0943953	0.533777
327	0.466714	0.0800119	0.538851
328	0.421429	0.0728397	0.546206
329	0.421571	0.0721269	0.552897
330	0.468571	0.0654392	0.556457
331	0.497571	0.0663196	0.559183
332	0.540857	0.0751807	0.558897
333	0.604	0.0860504	0.557006
334	0.628857	0.0900415	0.555171
335	0.633	0.101707	0.552023
336	0.624714	0.10439	0.548166
337	0.608571	0.100721	0.544246
338	0.59	0.0878332	0.540314
339	0.564571	0.0753389	0.538457
340	0.595143	0.0689914	0.538423
341	0.595714	0.0653675	0.539097
342	0.618	0.0661035	0.542566
343	0.606286	0.074672	0.547429
344	0.579	0.0793893	0.551103
345	0.587429	0.0789807	0.556051
346	0.547571	0.0880584	0.56108
347	0.529571	0.0937245	0.565194
348	0.532857	0.0874117	0.568309
349	0.478	0.0863809	0.568863
350	0.446286	0.0859374	0.567829
351	0.419857	0.0912514	0.562166
352	0.368429	0.0977426	0.55444
353	0.375	0.0983294	0.544069
354	0.420714	0.0958223	0.531869
355	0.485429	0.0936534	0.520274
356	0.584286	0.0858074	0.510354
357	0.662429	0.0781385	0.505017
358	0.695857	0.0776862	0.505629
359	0.752571	0.0705263	0.509874
360	0.758714	0.0668474	0.518366
361	0.727571	0.0689005	0.528406
362	0.686429	0.0657796	0.536771
363	0.603857	0.0726187	0.545497
364	0.538714	0.0822551	0.553309
365	0.453571	0.0961524	0.55792
366	0.402571	0.101723	0.55992
367	0.358714	0.104428	0.558771
368	0.301286	0.0921949	0.553286
369	0.289143	0.0737076	0.544114
370	0.339429	0.0629785	0.53044
371	0.414143	0.050327	0.514703
372	0.544857	0.0522157	0.500766
373	0.639	0.0608221	0.489109
374	0.690286	0.0702868	0.482411
375	0.697286	0.080622	0.481269
376	0.629	0.0975449	0.484937
377	0.586571	0.109307	0.491503
378	0.570286	0.105389	0.501029
379	0.536	0.103954	0.515246
380	0.535429	0.0997411	0.531337
381	0.555571	0.0900294	0.546263
382	0.525286	0.0895409	0.557971
383	0.466571	0.0960032	0.565269
384	0.410714	0.100523	0.568709
385	0.365286	0.0993222	0.570663
386	0.379143	0.0936473	0.57324
387	0.395	0.0787147	0.579549
388	0.436429	0.0574858	0.587966
389	0.510143	0.0500481	0.597474
390	0.545286	0.0524618	0.609069
391	0.566714	0.0530777	0.621029
392	0.596857	0.0483991	0.632137
393	0.656714	0.0537888	0.643983
394	0.691429	0.0617653	0.65684
395	0.712571	0.0653347	0.671097
396	0.706857	0.0675584	0.685274
397	0.727286	0.0686336	0.696314
398	0.725	0.0696204	0.70432
399	0.739143	0.0630117	0.70832
400	0.761714	0.0655253	0.708171
401	0.786714	0.0636808	0.706389
402	0.797	0.0640963	0.703451
403	0.808	0.0689275	0.699926
404	0.825857	0.060634	0.693457
405	0.834429	0.0559668	0.686686
406	0.833286	0.0513735	0.681006
407	0.821429	0.0554312	0.67696
408	0.788	0.0683008	0.672789
409	0.767143	0.0762418	0.667389
410	0.719714	0.0815715	0.65932
411	0.655143	0.0892551	0.648794
412	0.595143	0.0996769	0.636817
413	0.536429	0.11052	0.625891
414	0.506429	0.116298	0.615354
415	0.500714	0.116831	0.605149
416	0.493286	0.109187	0.594491
417	0.508714	0.10973	0.583846
418	0.495	0.114858	0.575617
419	0.522143	0.116989	0.571623
420	0.570571	0.122688	0.570731
421	0.605714	0.118458	0.573
422	0.623	0.112515	0.578
423	0.59	0.116933	0.584349
424	0.537429	0.118698	0.592794
425	0.498571	0.121311	0.604343
426	0.487286	0.124686	0.617663
427	0.523857	0.12632	0.632109
428	0.544571	0.119288	0.64596
429	0.570714	0.112989	0.659194
430	0.568	0.115284	0.669383
431	0.567143	0.104999	0.677097
432	0.615714	0.0933804	0.684291
433	0.688143	0.082461	0.691331
434	0.744857	0.0762309	0.700337
435	0.776429	0.0743793	0.710977
436	0.780143	0.0777591	0.72188
437	0.753857	0.0849263	0.731229
438	0.747571	0.0772504	0.737926
439	0.795143	0.0656542	0.74484
440	0.833714	0.0598462	0.750737
441	0.854429	0.062316	0.755526
442	0.855	0.0748866	0.75796
443	0.825857	0.0909623	0.754006
444	0.776857	0.107108	0.74272
445	0.763429	0.106761	0.728291
446	0.785571	0.0913361	0.714886
447	0.799	0.0842991	0.706926
448	0.815143	0.0770074	0.705017
449	0.803429	0.0750263	0.706651
450	0.771143	0.0798194	0.707634
451	0.721	0.0884911	0.706177
452	0.691286	0.090018	0.700823
453	0.717429	0.0957964	0.69356
454	0.718143	0.116875	0.685291
455	0.687714	0.124041	0.676686
456	0.628	0.113877	0.668503
457	0.516857	0.0993469	0.660766
458	0.406	0.0656506	0.654469
459	0.384143	0.0408715	0.64932
460	0.441286	0.0317213	0.648331
461	0.581143	0.0342804	0.65048
462	0.706143	0.0403007	0.654817
463	0.788429	0.0451215	0.660011
464	0.819714	0.0521335	0.663011
465	0.797286	0.0452796	0.663806
466	0.720571	0.0496818	0.665691
467	0.673429	0.0567299	0.670714
468	0.619143	0.0650114	0.680509
469	0.561714	0.0727913	0.693931
470	0.558857	0.0754507	0.707669
471	0.592143	0.0777226	0.717926
472	0.641571	0.0733959	0.720354
473	0.686429	0.0690817	0.716503
474	0.778714	0.0589512	0.710006
475	0.824857	0.0543091	0.70192
476	0.829429	0.0539162	0.69312
477	0.821143	0.0578833	0.687783
478	0.792429	0.064807	0.682646
479	0.738	0.0746012	0.677611
480	0.734857	0.0825095	0.67536
481	0.753571	0.0796782	0.674137
482	0.761714	0.0781659	0.67424
483	0.741571	0.0799393	0.675446
484	0.727571	0.0772202	0.677966
485	0.697714	0.0763276	0.678697
486	0.641857	0.0777398	0.679114
487	0.609857	0.0703928	0.67952
488	0.626	0.0597774	0.67992
489	0.617571	0.0509079	0.681137
490	0.577286	0.0462014	0.683509
491	0.587143	0.0514698	0.686149
492	0.545	0.0615196	0.688034
493	0.493286	0.0744619	0.689177
494	0.505429	0.0825669	0.689869
495	0.528286	0.0961903	0.69072
496	0.594714	0.111127	0.692291
497	0.671714	0.115017	0.694983
498	0.749429	0.105366	0.69988
499	0.797	0.0980612	0.703366
500	0.835286	0.077588	0.7046
501	0.839571	0.0687916	0.705411
502	0.831143	0.0685989	0.70352
503	0.822857	0.0692109	0.700903
504	0.797286	0.0758457	0.700634
505	0.800857	0.0760798	0.700457
506	0.800714	0.0730245	0.699029
507	0.790286	0.0723411	0.696234
508	0.758857	0.0789334	0.691811
509	0.748857	0.0767234	0.685629
510	0.737	0.0750822	0.679749
511	0.709143	0.0786859	0.673617
512	0.732286	0.0796424	0.667903
513	0.713143	0.0826447	0.662669
514	0.648429	0.0913306	0.656474
515	0.597571	0.0904799	0.650309
516	0.539857	0.0833155	0.642697
517	0.479571	0.0821135	0.634743
518	0.486571	0.0903675	0.627789
519	0.501	0.0913145	0.621851
520	0.492571	0.0989324	0.615886
521	0.524857	0.102068	0.60844
522	0.561143	0.100602	0.601377
523	0.594857	0.099884	0.594994
524	0.65	0.0880928	0.59092
525	0.682	0.0809527	0.590926
526	0.696714	0.0747055	0.596806
527	0.700286	0.0675419	0.606851
528	0.668	0.0674389	0.620394
529	0.643143	0.0710432	0.63468
530	0.610571	0.0767786	0.648674
531	0.601857	0.078563	0.663549
532	0.616429	0.0709668	0.677343
533	0.610429	0.0637465	0.689817
534	0.599714	0.0590811	0.700789
535	0.550857	0.0564341	0.708686
536	0.532571	0.0602131	0.713891
537	0.572714	0.0529078	0.71816
538	0.611286	0.0465393	0.721811
539	0.648571	0.0419041	0.72672
540	0.744571	0.0434352	0.732349
541	0.791	0.0475675	0.739137
542	0.818143	0.0531207	0.744451
543	0.843714	0.0590698	0.745714
544	0.850857	0.0643724	0.744383
545	0.864429	0.0602242	0.739229
546	0.869714	0.0589681	0.732051
547	0.873	0.061346	0.724423
548	0.869143	0.0664265	0.715274
549	0.847429	0.0775153	0.704103
550	0.812143	0.0940185	0.69356
551	0.803429	0.100462	0.680811
552	0.791571	0.111208	0.665966
553	0.790714	0.112193	0.650526
554	0.783857	0.111535	0.632886
555	0.780286	0.101834	0.612486
556	0.734714	0.0963444	0.590269
557	0.648	0.0887806	0.567983
558	0.577143	0.0815382	0.547051
559	0.470857	0.0835792	0.528834
560	0.371429	0.081082	0.513543
561	0.341857	0.0870468	0.500937
562	0.344	0.0921195	0.488046
563	0.332	0.0933756	0.474794
564	0.385	0.10916	0.462114
565	0.425857	0.126182	0.450931
566	0.419857	0.134689	0.44056
567	0.432143	0.13998	0.4324
568	0.402714	0.144513	0.425726
569	0.340857	0.138203	0.418851
570	0.309	0.129359	0.41428
571	0.312571	0.117043	0.413343
572	0.349714	0.106293	0.415126
573	0.413714	0.103032	0.419697
574	0.465143	0.100872	0.426411
575	0.497	0.0964382	0.431703
576	0.481143	0.09752	0.435891
577	0.460286	0.102477	0.43976
578	0.473714	0.109804	0.4442
579	0.504286	0.117237	0.451583
580	0.521	0.116024	0.462051
581	0.530714	0.117276	0.473171
582	0.481143	0.124981	0.48456
583	0.405286	0.12735	0.494463
584	0.356571	0.136768	0.502663
585	0.348	0.144619	0.508777
586	0.386429	0.147498	0.515286
587	0.458286	0.145915	0.522646
588	0.499857	0.134235	0.530011
589	0.517286	0.125166	0.538189
590	0.530571	0.102867	0.545166
591	0.516571	0.0755664	0.55156
592	0.543143	0.0652493	0.556789
593	0.587286	0.0662463	0.563526
594	0.602571	0.0795945	0.57252
595	0.587	0.0951332	0.583051
596	0.597286	0.102542	0.594691
597	0.597286	0.0979536	0.6038
598	0.618714	0.0881187	0.608783
599	0.618	0.0800875	0.609503
600	0.659714	0.0688615	0.607343
601	0.665143	0.0649626	0.603914
602	0.644429	0.0703204	0.601297
603	0.678143	0.0724487	0.597194
604	0.678714	0.0833981	0.593726
605	0.680857	0.0965668	0.590589
606	0.661429	0.113172	0.591343
607	0.649571	0.117208	0.595794
608	0.630143	0.123952	0.60364
609	0.619857	0.114323	0.613474
610	0.639	0.102303	0.624966
611	0.614143	0.0977299	0.634674
612	0.582857	0.0896129	0.643286
613	0.517857	0.0899156	0.651623
614	0.463286	0.0879919	0.657434
615	0.444857	0.0776132	0.662634
616	0.451143	0.06181	0.667509
617	0.440571	0.0521947	0.672863
618	0.500571	0.0526082	0.678309
619	0.524143	0.0611076	0.683874
620	0.605857	0.0778812	0.690423
621	0.708571	0.0802618	0.696909
622	0.793429	0.0781363	0.704406
623	0.864571	0.0697397	0.712983
624	0.905286	0.0627501	0.72352
625	0.902429	0.0608355	0.734709
626	0.880429	0.0640231	0.747297
627	0.852857	0.0700153	0.760754
628	0.823429	0.0764675	0.775131
629	0.808714	0.0747121	0.786366
630	0.802714	0.0709759	0.794891
631	0.795286	0.0669097	0.797046
632	0.785714	0.0639393	0.791789
633	0.769286	0.0632422	0.780537
634	0.783571	0.0640126	0.765806
635	0.801143	0.0616615	0.750051
636	0.801571	0.0607889	0.734149
637	0.797286	0.0597654	0.71948
638	0.781286	0.0594046	0.706109
639	0.743	0.0623565	0.692594
640	0.759571	0.0637439	0.678246
641	0.787571	0.0667904	0.664446
642	0.8	0.0718842	0.652674
643	0.781429	0.0825709	0.643526
644	0.737286	0.082913	0.636651
645	0.659714	0.088096	0.631131
646	0.577143	0.094231	0.623914
647	0.512143	0.0938251	0.614
648	0.496286	0.0920882	0.603891
649	0.511429	0.0914765	0.592926
650	0.504857	0.0938055	0.58356
651	0.513714	0.0956377	0.57652
652	0.518571	0.100484	0.570634
653	0.485571	0.105095	0.564829
654	0.45	0.0999316	0.560766
655	0.457714	0.0918726	0.556886
656	0.501	0.0805067	0.552451
657	0.557	0.0749978	0.549771
658	0.597429	0.0699115	0.547846
659	0.645571	0.068359	0.546834
660	0.620714	0.0796193	0.547863
661	0.553714	0.0865789	0.55136
662	0.544571	0.0900386	0.555103
663	0.507143	0.0980143	0.557143
664	0.508857	0.105621	0.556571
665	0.583571	0.104803	0.551897
666	0.640429	0.0958642	0.543
667	0.654857	0.0926021	0.530086
668	0.679857	0.0847042	0.514389
669	0.640286	0.0805186	0.498109
670	0.548857	0.0889165	0.481011
671	0.510143	0.0952285	0.467863
672	0.464	0.104213	0.460891
673	0.471	0.108902	0.456651
674	0.537143	0.11332	0.458263
675	0.592286	0.118091	0.461823
676	0.607286	0.117991	0.46148
677	0.569571	0.10322	0.458714
678	0.471286	0.0710087	0.453097
679	0.333143	0.0523655	0.443623
680	0.235286	0.0553194	0.433817
681	0.178143	0.0739694	0.42784
682	0.164571	0.0845357	0.423149
683	0.190429	0.0881984	0.421177
684	0.218143	0.0874194	0.418777
685	0.292	0.0900056	0.412737
686	0.379429	0.0874945	0.403234
687	0.438571	0.0764087	0.393594
688	0.547429	0.0782131	0.386931
689	0.597857	0.0866976	0.387486
690	0.575	0.0962912	0.395971
691	0.571286	0.103862	0.408949
692	0.514429	0.11747	0.4224
693	0.443	0.118027	0.435909
694	0.395143	0.119939	0.446303
695	0.399429	0.131653	0.455714
696	0.392857	0.133574	0.464566
697	0.414714	0.1387	0.471189
698	0.411	0.13529	0.477771
699	0.386143	0.129362	0.480531
700	0.354714	0.115597	0.480046
701	0.366286	0.0970631	0.478994
702	0.403	0.0752219	0.476069
703	0.485143	0.062248	0.474811
704	0.545286	0.039907	0.478074
705	0.559714	0.0346973	0.485737
706	0.514429	0.0406606	0.49412
707	0.502286	0.0635969	0.502497
708	0.450286	0.0832621	0.508783
709	0.453429	0.0898644	0.512029
710	0.513286	0.0881887	0.5138
711	0.545	0.0879962	0.516263
712	0.603143	0.0861228	0.519389
713	0.616429	0.0890053	0.522669
714	0.585714	0.0923521	0.525343
715	0.548714	0.0913559	0.527634
716	0.498143	0.0941372	0.530137
717	0.483	0.0978485	0.534114
718	0.524571	0.0947943	0.535783
719	0.586714	0.0933412	0.53616
720	0.609	0.0968022	0.532737
721	0.602286	0.0914216	0.524594
722	0.571857	0.0928447	0.514806
723	0.492143	0.103387	0.503743
724	0.430429	0.11536	0.494051
725	0.416286	0.127628	0.487017
726	0.444429	0.141251	0.48204
727	0.485	0.146964	0.478549
728	0.552	0.15126	0.475611
729	0.602571	0.148763	0.470474
730	0.622286	0.143574	0.462274
731	0.613857	0.131541	0.453606
732	0.544	0.131195	0.445651
733	0.459714	0.137006	0.438771
734	0.367857	0.138029	0.433846
735	0.309714	0.14522	0.430303
736	0.300286	0.146485	0.427406
737	0.326571	0.139129	0.424869
738	0.374143	0.135642	0.424051
739	0.409857	0.130848	0.424634
740	0.424286	0.135719	0.425937
741	0.410857	0.146362	0.428423
742	0.409571	0.153253	0.430566
743	0.396143	0.155715	0.435229
744	0.381714	0.150572	0.434208
745	0.392286	0.141115	0.437093
746	0.403429	0.134391	0.442883
747	0.399857	0.129763	0.449673
748	0.369	0.123731	0.455829
749	0.341857	0.123316	0.460128
750	0.343857	0.12452	0.462921
751	0.381	0.122612	0.465193
752	0.464571	0.11484	0.468589
753	0.566571	0.105789	0.472524
754	0.635143	0.102928	0.47798
755	0.684429	0.090765	0.485385
756	0.667429	0.0871796	0.493143
757	0.660571	0.0834563	0.501299

## Sheet: panel 2l
5hi9_res	5hi9_struct	6bo4_res	6bo4_struct	6bo5_res	6bo5_struct	6u8a_res	6u8a_struct	6u84_res	6u84_struct	6u86_res	6u86_struct	6u88_res	6u88_struct	sum_all
1	0	1	0	1	0	1	0	1	0	1	0	1	0	0
2	0	2	0	2	0	2	0	2	0	2	0	2	0	0
3	0	3	0	3	0	3	0	3	0	3	0	3	0	0
4	0	4	0	4	0	4	0	4	0	4	0	4	0	0
5	0	5	0	5	0	5	0	5	0	5	0	5	0	0
6	0	6	0	6	0	6	0	6	0	6	0	6	0	0
7	0	7	0	7	0	7	0	7	0	7	0	7	0	0
8	0	8	0	8	0	8	0	8	0	8	0	8	0	0
9	0	9	0	9	0	9	0	9	0	9	0	9	0	0
10	0	10	0	10	0	10	0	10	0	10	0	10	0	0
11	0	11	0	11	0	11	0	11	0	11	0	11	0	0
12	0	12	0	12	0	12	0	12	0	12	0	12	0	0
13	0	13	0	13	0	13	0	13	0	13	0	13	0	0
14	0	14	0	14	0	14	0	14	0	14	0	14	0	0
15	0	15	0	15	0	15	0	15	0	15	0	15	0	0
16	0	16	0	16	0	16	0	16	0	16	0	16	0	0
17	0	17	0	17	0	17	0	17	0	17	0	17	0	0
18	0	18	0	18	0	18	0	18	0	18	0	18	0	0
19	0	19	0	19	0	19	0	19	0	19	0	19	0	0
20	0	20	0	20	0	20	0	20	0	20	0	20	0	0
21	0	21	0	21	0	21	0	21	0	21	0	21	0	0
22	0	22	0	22	0	22	0	22	0	22	0	22	0	0
23	0	23	0	23	0	23	0	23	0	23	0	23	0	0
24	0	24	0	24	0	24	0	24	0	24	0	24	0	0
25	0	25	0	25	0	25	0	25	0	25	0	25	0	0
26	0	26	0	26	0	26	0	26	0	26	0	26	0	0
27	0	27	0	27	0	27	0	27	0	27	0	27	0	0
28	0	28	0	28	0	28	0	28	0	28	0	28	0	0
29	0	29	0	29	0	29	0	29	0	29	0	29	0	0
30	0	30	0	30	0	30	0	30	1	30	1	30	0	2
31	0	31	0	31	0	31	0	31	1	31	1	31	0	2
32	0	32	0	32	0	32	1	32	1	32	1	32	0	3
33	0	33	0	33	0	33	1	33	1	33	1	33	0	3
34	0	34	0	34	0	34	1	34	1	34	1	34	0	3
35	0	35	0	35	0	35	1	35	1	35	1	35	0	3
36	0	36	0	36	0	36	1	36	1	36	1	36	0	3
37	0	37	0	37	0	37	1	37	1	37	1	37	0	3
38	0	38	0	38	0	38	1	38	1	38	1	38	0	3
39	0	39	0	39	0	39	1	39	1	39	1	39	0	3
40	0	40	0	40	0	40	1	40	1	40	1	40	0	3
41	0	41	0	41	0	41	1	41	1	41	1	41	0	3
42	0	42	0	42	0	42	1	42	1	42	1	42	0	3
43	0	43	0	43	0	43	0	43	1	43	1	43	0	2
44	0	44	0	44	0	44	0	44	1	44	1	44	0	2
45	0	45	0	45	0	45	0	45	1	45	1	45	0	2
46	0	46	0	46	0	46	0	46	0	46	0	46	0	0
47	0	47	0	47	0	47	0	47	0	47	0	47	0	0
48	0	48	0	48	0	48	0	48	0	48	0	48	0	0
49	0	49	0	49	0	49	0	49	0	49	0	49	0	0
50	0	50	0	50	0	50	0	50	0	50	0	50	0	0
51	0	51	0	51	0	51	0	51	0	51	0	51	0	0
52	0	52	0	52	0	52	0	52	0	52	0	52	0	0
53	0	53	0	53	0	53	0	53	0	53	0	53	0	0
54	0	54	0	54	0	54	0	54	0	54	0	54	0	0
55	0	55	0	55	0	55	0	55	0	55	0	55	0	0
56	0	56	0	56	0	56	0	56	0	56	0	56	0	0
57	0	57	0	57	0	57	0	57	0	57	0	57	0	0
58	0	58	0	58	0	58	0	58	0	58	0	58	0	0
59	0	59	0	59	0	59	0	59	0	59	0	59	0	0
60	0	60	0	60	0	60	0	60	0	60	0	60	0	0
61	0	61	0	61	0	61	0	61	0	61	0	61	0	0
62	0	62	0	62	0	62	0	62	0	62	0	62	0	0
63	0	63	0	63	0	63	0	63	0	63	0	63	0	0
64	0	64	0	64	0	64	0	64	0	64	0	64	0	0
65	0	65	0	65	0	65	0	65	0	65	0	65	0	0
66	0	66	0	66	0	66	0	66	0	66	0	66	0	0
67	0	67	0	67	0	67	0	67	0	67	0	67	0	0
68	0	68	0	68	0	68	0	68	0	68	0	68	0	0
69	0	69	0	69	0	69	0	69	0	69	0	69	0	0
70	0	70	0	70	0	70	0	70	0	70	0	70	0	0
71	0	71	0	71	0	71	0	71	0	71	0	71	0	0
72	0	72	0	72	0	72	0	72	0	72	0	72	0	0
73	0	73	0	73	0	73	0	73	0	73	0	73	0	0
74	1	74	0	74	0	74	0	74	1	74	1	74	0	3
75	1	75	1	75	0	75	1	75	1	75	1	75	1	6
76	1	76	1	76	0	76	1	76	1	76	1	76	1	6
77	1	77	1	77	0	77	1	77	1	77	1	77	1	6
78	1	78	1	78	1	78	1	78	1	78	1	78	1	7
79	1	79	1	79	1	79	1	79	1	79	1	79	1	7
80	1	80	1	80	1	80	1	80	1	80	1	80	1	7
81	1	81	1	81	1	81	1	81	1	81	1	81	1	7
82	1	82	1	82	1	82	1	82	1	82	1	82	1	7
83	1	83	1	83	1	83	1	83	1	83	1	83	1	7
84	1	84	1	84	1	84	1	84	1	84	1	84	1	7
85	1	85	1	85	1	85	1	85	1	85	1	85	1	7
86	1	86	1	86	1	86	1	86	1	86	1	86	1	7
87	1	87	1	87	1	87	1	87	1	87	1	87	1	7
88	1	88	1	88	0	88	1	88	1	88	1	88	1	6
89	1	89	1	89	0	89	1	89	1	89	1	89	1	6
90	1	90	1	90	0	90	1	90	1	90	1	90	1	6
91	1	91	1	91	0	91	1	91	1	91	1	91	1	6
92	1	92	1	92	0	92	1	92	1	92	1	92	1	6
93	1	93	1	93	0	93	1	93	1	93	1	93	1	6
94	1	94	1	94	0	94	1	94	1	94	1	94	1	6
95	1	95	1	95	0	95	1	95	1	95	1	95	1	6
96	1	96	1	96	0	96	1	96	1	96	1	96	1	6
97	1	97	1	97	0	97	1	97	1	97	1	97	1	6
98	1	98	1	98	0	98	1	98	1	98	1	98	1	6
99	1	99	1	99	0	99	1	99	1	99	1	99	1	6
100	1	100	1	100	0	100	1	100	1	100	1	100	1	6
101	1	101	1	101	0	101	1	101	1	101	1	101	1	6
102	1	102	1	102	0	102	1	102	1	102	1	102	1	6
103	1	103	1	103	0	103	1	103	1	103	1	103	1	6
104	1	104	1	104	0	104	1	104	1	104	1	104	1	6
105	1	105	1	105	0	105	1	105	1	105	1	105	1	6
106	1	106	1	106	0	106	1	106	1	106	1	106	1	6
107	1	107	1	107	0	107	1	107	1	107	1	107	1	6
108	1	108	1	108	0	108	1	108	1	108	1	108	1	6
109	1	109	0	109	0	109	1	109	1	109	1	109	1	5
110	1	110	0	110	0	110	1	110	1	110	1	110	1	5
111	1	111	1	111	0	111	1	111	1	111	1	111	1	6
112	1	112	1	112	0	112	1	112	1	112	1	112	1	6
113	1	113	1	113	1	113	1	113	1	113	1	113	1	7
114	1	114	1	114	1	114	1	114	1	114	1	114	1	7
115	1	115	1	115	1	115	1	115	1	115	1	115	1	7
116	1	116	1	116	1	116	1	116	1	116	1	116	1	7
117	1	117	1	117	1	117	1	117	1	117	1	117	1	7
118	1	118	1	118	1	118	1	118	1	118	1	118	1	7
119	1	119	1	119	1	119	1	119	1	119	1	119	1	7
120	1	120	1	120	1	120	1	120	1	120	1	120	1	7
121	1	121	1	121	1	121	1	121	1	121	1	121	1	7
122	1	122	1	122	1	122	1	122	1	122	1	122	1	7
123	1	123	1	123	1	123	1	123	1	123	1	123	1	7
124	1	124	1	124	1	124	1	124	1	124	1	124	1	7
125	1	125	1	125	1	125	1	125	1	125	1	125	1	7
126	1	126	1	126	1	126	1	126	1	126	1	126	1	7
127	1	127	1	127	1	127	1	127	1	127	1	127	1	7
128	1	128	1	128	1	128	1	128	1	128	1	128	1	7
129	1	129	1	129	1	129	1	129	1	129	1	129	1	7
130	1	130	1	130	1	130	1	130	1	130	1	130	1	7
131	1	131	1	131	1	131	1	131	1	131	1	131	1	7
132	1	132	1	132	1	132	1	132	1	132	1	132	1	7
133	1	133	1	133	1	133	1	133	1	133	1	133	1	7
134	1	134	1	134	1	134	1	134	1	134	1	134	1	7
135	1	135	1	135	1	135	1	135	1	135	1	135	1	7
136	1	136	1	136	1	136	1	136	1	136	1	136	1	7
137	1	137	1	137	1	137	1	137	1	137	1	137	1	7
138	1	138	1	138	1	138	1	138	1	138	1	138	1	7
139	1	139	1	139	1	139	1	139	1	139	1	139	1	7
140	1	140	1	140	1	140	1	140	1	140	1	140	1	7
141	1	141	1	141	1	141	1	141	1	141	1	141	1	7
142	1	142	1	142	1	142	1	142	1	142	1	142	1	7
143	1	143	1	143	1	143	1	143	1	143	1	143	1	7
144	1	144	1	144	0	144	1	144	1	144	1	144	1	6
145	1	145	1	145	0	145	1	145	1	145	1	145	1	6
146	1	146	1	146	0	146	1	146	1	146	1	146	1	6
147	1	147	1	147	0	147	1	147	1	147	1	147	1	6
148	1	148	1	148	0	148	1	148	1	148	1	148	1	6
149	1	149	1	149	0	149	1	149	1	149	1	149	1	6
150	1	150	1	150	1	150	1	150	1	150	1	150	1	7
151	1	151	1	151	1	151	1	151	1	151	1	151	1	7
152	1	152	1	152	1	152	1	152	1	152	1	152	1	7
153	1	153	1	153	1	153	1	153	1	153	1	153	1	7
154	1	154	1	154	1	154	1	154	1	154	1	154	1	7
155	1	155	1	155	1	155	1	155	1	155	1	155	1	7
156	1	156	1	156	1	156	1	156	1	156	1	156	1	7
157	1	157	1	157	1	157	1	157	1	157	1	157	1	7
158	1	158	1	158	1	158	1	158	1	158	1	158	1	7
159	1	159	1	159	1	159	1	159	1	159	1	159	1	7
160	1	160	1	160	1	160	1	160	1	160	1	160	1	7
161	1	161	1	161	1	161	1	161	1	161	1	161	1	7
162	1	162	1	162	1	162	1	162	1	162	1	162	1	7
163	1	163	1	163	1	163	1	163	1	163	1	163	1	7
164	1	164	1	164	1	164	1	164	1	164	1	164	1	7
165	1	165	1	165	1	165	1	165	1	165	1	165	1	7
166	1	166	1	166	1	166	1	166	1	166	1	166	1	7
167	1	167	1	167	1	167	1	167	1	167	1	167	1	7
168	1	168	1	168	1	168	1	168	1	168	1	168	1	7
169	1	169	1	169	1	169	1	169	1	169	1	169	1	7
170	1	170	1	170	1	170	1	170	1	170	1	170	1	7
171	1	171	1	171	1	171	1	171	1	171	1	171	1	7
172	1	172	1	172	1	172	1	172	1	172	1	172	1	7
173	1	173	1	173	1	173	1	173	1	173	1	173	1	7
174	1	174	1	174	1	174	1	174	1	174	1	174	1	7
175	1	175	1	175	1	175	1	175	1	175	1	175	1	7
176	1	176	1	176	1	176	1	176	1	176	1	176	1	7
177	1	177	1	177	1	177	1	177	1	177	1	177	1	7
178	1	178	1	178	1	178	1	178	1	178	1	178	1	7
179	1	179	1	179	1	179	1	179	1	179	1	179	1	7
180	1	180	1	180	1	180	1	180	1	180	1	180	1	7
181	1	181	1	181	1	181	1	181	1	181	1	181	1	7
182	1	182	1	182	1	182	1	182	1	182	1	182	1	7
183	1	183	1	183	1	183	1	183	1	183	1	183	1	7
184	1	184	1	184	1	184	1	184	1	184	1	184	1	7
185	1	185	1	185	1	185	1	185	1	185	1	185	1	7
186	1	186	1	186	1	186	1	186	1	186	1	186	1	7
187	1	187	1	187	1	187	1	187	1	187	1	187	1	7
188	1	188	1	188	1	188	1	188	1	188	1	188	1	7
189	1	189	1	189	1	189	1	189	1	189	1	189	1	7
190	1	190	1	190	1	190	1	190	1	190	1	190	1	7
191	1	191	1	191	1	191	1	191	1	191	1	191	1	7
192	1	192	1	192	1	192	1	192	1	192	1	192	1	7
193	1	193	1	193	1	193	1	193	1	193	1	193	1	7
194	1	194	1	194	1	194	1	194	1	194	1	194	1	7
195	1	195	1	195	1	195	1	195	1	195	1	195	1	7
196	1	196	1	196	1	196	1	196	1	196	1	196	1	7
197	1	197	1	197	1	197	1	197	1	197	1	197	1	7
198	1	198	1	198	1	198	1	198	1	198	1	198	1	7
199	1	199	1	199	1	199	1	199	1	199	1	199	1	7
200	1	200	1	200	1	200	1	200	1	200	1	200	1	7
201	1	201	1	201	1	201	1	201	1	201	1	201	1	7
202	1	202	1	202	1	202	1	202	1	202	1	202	1	7
203	1	203	1	203	1	203	1	203	1	203	1	203	1	7
204	1	204	1	204	1	204	1	204	1	204	1	204	1	7
205	1	205	1	205	1	205	1	205	1	205	1	205	1	7
206	1	206	1	206	1	206	1	206	1	206	1	206	1	7
207	1	207	1	207	1	207	1	207	1	207	1	207	1	7
208	1	208	1	208	1	208	1	208	1	208	1	208	1	7
209	1	209	1	209	1	209	1	209	1	209	1	209	1	7
210	1	210	1	210	1	210	1	210	1	210	1	210	1	7
211	1	211	1	211	1	211	1	211	1	211	1	211	1	7
212	1	212	1	212	1	212	1	212	1	212	1	212	1	7
213	1	213	1	213	1	213	1	213	1	213	1	213	1	7
214	1	214	1	214	1	214	1	214	1	214	1	214	1	7
215	1	215	1	215	1	215	1	215	1	215	1	215	1	7
216	1	216	1	216	1	216	1	216	1	216	1	216	1	7
217	1	217	1	217	1	217	1	217	1	217	1	217	1	7
218	1	218	1	218	1	218	1	218	1	218	1	218	1	7
219	1	219	1	219	1	219	1	219	1	219	1	219	1	7
220	1	220	1	220	1	220	1	220	1	220	1	220	1	7
221	1	221	1	221	1	221	1	221	1	221	1	221	1	7
222	1	222	1	222	1	222	1	222	1	222	1	222	1	7
223	1	223	1	223	1	223	1	223	1	223	1	223	1	7
224	1	224	1	224	1	224	1	224	1	224	1	224	1	7
225	1	225	1	225	1	225	1	225	1	225	1	225	1	7
226	1	226	1	226	1	226	1	226	1	226	1	226	1	7
227	1	227	1	227	1	227	1	227	1	227	1	227	1	7
228	1	228	1	228	1	228	1	228	1	228	1	228	1	7
229	1	229	1	229	1	229	1	229	1	229	1	229	1	7
230	1	230	1	230	1	230	1	230	1	230	1	230	1	7
231	1	231	1	231	1	231	1	231	1	231	1	231	1	7
232	1	232	1	232	1	232	1	232	1	232	1	232	1	7
233	1	233	1	233	1	233	1	233	1	233	1	233	1	7
234	1	234	1	234	1	234	1	234	1	234	1	234	1	7
235	1	235	1	235	1	235	1	235	1	235	1	235	1	7
236	1	236	1	236	1	236	1	236	1	236	1	236	1	7
237	1	237	1	237	1	237	1	237	1	237	1	237	1	7
238	1	238	1	238	1	238	1	238	1	238	1	238	1	7
239	1	239	1	239	1	239	1	239	1	239	1	239	1	7
240	1	240	1	240	1	240	1	240	1	240	1	240	1	7
241	1	241	1	241	1	241	1	241	1	241	1	241	1	7
242	1	242	1	242	1	242	1	242	1	242	1	242	1	7
243	1	243	1	243	1	243	1	243	1	243	1	243	1	7
244	1	244	1	244	1	244	1	244	1	244	1	244	1	7
245	1	245	1	245	1	245	1	245	1	245	1	245	1	7
246	1	246	1	246	1	246	1	246	1	246	1	246	1	7
247	1	247	1	247	1	247	1	247	1	247	1	247	1	7
248	1	248	1	248	1	248	1	248	1	248	1	248	1	7
249	1	249	1	249	1	249	1	249	1	249	1	249	1	7
250	1	250	1	250	1	250	1	250	1	250	1	250	1	7
251	1	251	1	251	1	251	1	251	1	251	1	251	1	7
252	1	252	1	252	1	252	1	252	1	252	1	252	1	7
253	1	253	1	253	1	253	1	253	1	253	1	253	1	7
254	1	254	1	254	1	254	1	254	1	254	1	254	1	7
255	1	255	1	255	1	255	1	255	1	255	1	255	1	7
256	1	256	1	256	1	256	1	256	1	256	1	256	1	7
257	1	257	1	257	1	257	1	257	1	257	1	257	1	7
258	1	258	1	258	1	258	1	258	1	258	1	258	1	7
259	1	259	1	259	1	259	1	259	1	259	1	259	1	7
260	1	260	1	260	1	260	1	260	1	260	1	260	1	7
261	1	261	1	261	1	261	1	261	1	261	1	261	1	7
262	1	262	1	262	1	262	1	262	1	262	1	262	1	7
263	1	263	1	263	1	263	1	263	1	263	1	263	1	7
264	1	264	1	264	1	264	1	264	1	264	1	264	1	7
265	1	265	1	265	1	265	1	265	1	265	1	265	1	7
266	1	266	1	266	1	266	1	266	1	266	1	266	1	7
267	1	267	1	267	1	267	1	267	1	267	1	267	1	7
268	1	268	1	268	1	268	1	268	1	268	1	268	1	7
269	1	269	1	269	1	269	1	269	1	269	1	269	1	7
270	1	270	1	270	1	270	1	270	1	270	1	270	1	7
271	1	271	1	271	1	271	1	271	1	271	1	271	1	7
272	1	272	1	272	1	272	1	272	1	272	1	272	1	7
273	1	273	1	273	1	273	1	273	1	273	1	273	1	7
274	1	274	1	274	1	274	1	274	1	274	1	274	1	7
275	1	275	1	275	1	275	1	275	1	275	1	275	1	7
276	1	276	1	276	1	276	1	276	1	276	1	276	1	7
277	1	277	1	277	1	277	1	277	1	277	1	277	1	7
278	1	278	1	278	1	278	1	278	1	278	1	278	1	7
279	1	279	1	279	1	279	1	279	1	279	1	279	1	7
280	1	280	1	280	1	280	1	280	1	280	1	280	1	7
281	1	281	1	281	1	281	1	281	1	281	1	281	1	7
282	1	282	1	282	1	282	1	282	1	282	1	282	1	7
283	1	283	1	283	1	283	1	283	1	283	1	283	1	7
284	1	284	1	284	1	284	1	284	1	284	1	284	1	7
285	1	285	1	285	1	285	1	285	1	285	1	285	1	7
286	1	286	1	286	1	286	1	286	1	286	1	286	1	7
287	1	287	1	287	1	287	1	287	1	287	1	287	1	7
288	1	288	1	288	1	288	1	288	1	288	1	288	1	7
289	1	289	1	289	1	289	1	289	1	289	1	289	1	7
290	1	290	1	290	1	290	1	290	1	290	1	290	1	7
291	1	291	1	291	1	291	1	291	1	291	1	291	1	7
292	1	292	1	292	1	292	1	292	1	292	1	292	1	7
293	1	293	1	293	1	293	1	293	1	293	1	293	1	7
294	1	294	1	294	1	294	1	294	1	294	1	294	1	7
295	1	295	1	295	1	295	1	295	1	295	1	295	1	7
296	1	296	1	296	1	296	1	296	1	296	1	296	1	7
297	1	297	1	297	1	297	1	297	1	297	1	297	1	7
298	1	298	1	298	1	298	1	298	1	298	1	298	1	7
299	1	299	1	299	1	299	1	299	1	299	1	299	1	7
300	1	300	1	300	1	300	1	300	1	300	1	300	1	7
301	1	301	1	301	1	301	1	301	1	301	1	301	1	7
302	1	302	1	302	1	302	1	302	1	302	1	302	1	7
303	1	303	1	303	1	303	1	303	1	303	1	303	1	7
304	1	304	1	304	1	304	1	304	1	304	1	304	1	7
305	1	305	1	305	1	305	1	305	1	305	1	305	1	7
306	1	306	1	306	1	306	1	306	1	306	1	306	1	7
307	1	307	1	307	1	307	1	307	1	307	1	307	1	7
308	1	308	1	308	1	308	1	308	1	308	1	308	1	7
309	1	309	1	309	1	309	1	309	1	309	1	309	1	7
310	1	310	1	310	1	310	1	310	1	310	1	310	1	7
311	1	311	1	311	1	311	1	311	1	311	1	311	1	7
312	1	312	1	312	1	312	1	312	1	312	1	312	1	7
313	1	313	1	313	1	313	1	313	1	313	1	313	1	7
314	1	314	1	314	1	314	1	314	1	314	1	314	1	7
315	1	315	1	315	1	315	1	315	1	315	1	315	1	7
316	1	316	1	316	1	316	1	316	1	316	1	316	1	7
317	1	317	1	317	1	317	1	317	1	317	1	317	1	7
318	1	318	1	318	1	318	1	318	1	318	1	318	1	7
319	1	319	1	319	1	319	1	319	1	319	1	319	1	7
320	1	320	1	320	1	320	1	320	1	320	1	320	1	7
321	1	321	1	321	1	321	1	321	1	321	1	321	1	7
322	1	322	1	322	1	322	1	322	1	322	1	322	1	7
323	1	323	1	323	1	323	1	323	1	323	1	323	1	7
324	1	324	1	324	1	324	1	324	1	324	1	324	1	7
325	1	325	1	325	1	325	1	325	1	325	1	325	1	7
326	1	326	1	326	1	326	1	326	1	326	1	326	1	7
327	1	327	1	327	1	327	1	327	1	327	1	327	1	7
328	1	328	1	328	1	328	1	328	1	328	1	328	1	7
329	1	329	1	329	1	329	1	329	1	329	1	329	1	7
330	1	330	1	330	1	330	1	330	1	330	1	330	1	7
331	1	331	1	331	1	331	1	331	1	331	1	331	1	7
332	1	332	1	332	1	332	1	332	1	332	1	332	1	7
333	1	333	1	333	1	333	1	333	1	333	1	333	1	7
334	1	334	1	334	1	334	1	334	1	334	1	334	1	7
335	1	335	1	335	1	335	1	335	1	335	1	335	1	7
336	1	336	1	336	1	336	1	336	1	336	1	336	1	7
337	1	337	1	337	1	337	1	337	1	337	1	337	1	7
338	1	338	1	338	1	338	1	338	1	338	1	338	1	7
339	1	339	1	339	1	339	1	339	1	339	1	339	1	7
340	1	340	1	340	1	340	1	340	1	340	1	340	1	7
341	1	341	1	341	1	341	1	341	1	341	1	341	1	7
342	1	342	1	342	1	342	1	342	1	342	1	342	1	7
343	1	343	1	343	1	343	1	343	1	343	1	343	1	7
344	1	344	1	344	1	344	1	344	1	344	1	344	1	7
345	1	345	1	345	1	345	1	345	1	345	1	345	1	7
346	1	346	1	346	1	346	1	346	1	346	1	346	1	7
347	1	347	1	347	1	347	1	347	1	347	1	347	1	7
348	1	348	1	348	1	348	1	348	1	348	1	348	1	7
349	1	349	1	349	1	349	1	349	1	349	1	349	1	7
350	1	350	1	350	1	350	1	350	1	350	1	350	1	7
351	1	351	1	351	1	351	1	351	1	351	1	351	1	7
352	1	352	1	352	1	352	1	352	1	352	1	352	1	7
353	1	353	1	353	1	353	1	353	1	353	1	353	1	7
354	1	354	1	354	1	354	1	354	1	354	1	354	1	7
355	1	355	1	355	1	355	1	355	1	355	1	355	1	7
356	1	356	1	356	1	356	1	356	1	356	1	356	1	7
357	1	357	1	357	1	357	1	357	1	357	1	357	1	7
358	1	358	1	358	1	358	1	358	1	358	1	358	1	7
359	1	359	1	359	1	359	1	359	1	359	1	359	1	7
360	1	360	1	360	1	360	1	360	1	360	1	360	1	7
361	1	361	1	361	1	361	1	361	1	361	1	361	1	7
362	1	362	1	362	1	362	1	362	1	362	1	362	1	7
363	1	363	1	363	1	363	1	363	1	363	1	363	1	7
364	1	364	1	364	1	364	1	364	1	364	1	364	1	7
365	1	365	1	365	1	365	1	365	1	365	1	365	1	7
366	1	366	1	366	1	366	1	366	1	366	1	366	1	7
367	1	367	1	367	1	367	1	367	1	367	1	367	1	7
368	1	368	1	368	1	368	1	368	1	368	1	368	1	7
369	1	369	1	369	1	369	1	369	1	369	1	369	1	7
370	1	370	1	370	1	370	1	370	1	370	1	370	1	7
371	1	371	1	371	1	371	1	371	1	371	1	371	1	7
372	1	372	1	372	1	372	1	372	1	372	1	372	1	7
373	1	373	1	373	1	373	1	373	1	373	1	373	1	7
374	1	374	1	374	1	374	1	374	1	374	1	374	1	7
375	1	375	1	375	1	375	1	375	1	375	1	375	1	7
376	1	376	1	376	1	376	1	376	1	376	1	376	1	7
377	1	377	1	377	1	377	1	377	1	377	1	377	1	7
378	1	378	1	378	1	378	1	378	1	378	1	378	1	7
379	1	379	1	379	1	379	1	379	1	379	1	379	1	7
380	1	380	1	380	1	380	1	380	1	380	1	380	1	7
381	1	381	1	381	1	381	1	381	1	381	1	381	1	7
382	1	382	1	382	1	382	1	382	1	382	1	382	1	7
383	1	383	1	383	1	383	1	383	1	383	1	383	1	7
384	1	384	1	384	1	384	1	384	1	384	1	384	1	7
385	1	385	1	385	1	385	1	385	1	385	1	385	1	7
386	1	386	1	386	1	386	1	386	1	386	1	386	1	7
387	1	387	1	387	1	387	1	387	1	387	1	387	1	7
388	1	388	1	388	1	388	1	388	1	388	1	388	1	7
389	1	389	1	389	1	389	1	389	1	389	1	389	1	7
390	1	390	1	390	1	390	1	390	1	390	1	390	1	7
391	1	391	1	391	1	391	1	391	1	391	1	391	1	7
392	1	392	1	392	1	392	1	392	1	392	1	392	1	7
393	1	393	1	393	1	393	1	393	1	393	1	393	1	7
394	1	394	1	394	1	394	1	394	1	394	1	394	1	7
395	1	395	1	395	1	395	1	395	1	395	1	395	1	7
396	1	396	1	396	1	396	1	396	1	396	1	396	1	7
397	1	397	1	397	1	397	1	397	1	397	1	397	1	7
398	1	398	1	398	1	398	1	398	1	398	1	398	1	7
399	1	399	1	399	1	399	1	399	1	399	1	399	1	7
400	1	400	1	400	1	400	1	400	1	400	1	400	1	7
401	1	401	1	401	1	401	1	401	1	401	1	401	1	7
402	1	402	1	402	1	402	1	402	1	402	1	402	1	7
403	1	403	1	403	1	403	1	403	1	403	1	403	1	7
404	1	404	1	404	1	404	1	404	1	404	1	404	1	7
405	1	405	1	405	1	405	1	405	1	405	1	405	1	7
406	1	406	1	406	1	406	1	406	1	406	1	406	1	7
407	1	407	1	407	1	407	1	407	1	407	1	407	1	7
408	1	408	1	408	1	408	1	408	1	408	1	408	1	7
409	1	409	1	409	1	409	1	409	1	409	1	409	1	7
410	1	410	1	410	1	410	1	410	1	410	1	410	1	7
411	1	411	1	411	1	411	1	411	1	411	1	411	1	7
412	1	412	1	412	1	412	1	412	1	412	1	412	1	7
413	1	413	1	413	1	413	1	413	1	413	1	413	1	7
414	1	414	1	414	1	414	1	414	1	414	1	414	1	7
415	1	415	1	415	1	415	1	415	1	415	1	415	1	7
416	1	416	1	416	1	416	1	416	1	416	0	416	0	5
417	1	417	1	417	1	417	1	417	1	417	0	417	0	5
418	1	418	1	418	1	418	0	418	0	418	0	418	0	3
419	0	419	1	419	1	419	0	419	0	419	0	419	0	2
420	0	420	1	420	1	420	0	420	0	420	0	420	0	2
421	0	421	1	421	1	421	0	421	0	421	0	421	0	2
422	0	422	1	422	1	422	0	422	0	422	0	422	0	2
423	0	423	1	423	1	423	0	423	0	423	0	423	0	2
424	0	424	1	424	1	424	0	424	0	424	0	424	0	2
425	0	425	1	425	1	425	0	425	0	425	0	425	0	2
426	0	426	1	426	1	426	0	426	0	426	0	426	0	2
427	0	427	1	427	1	427	0	427	0	427	0	427	0	2
428	0	428	1	428	1	428	0	428	0	428	0	428	0	2
429	0	429	1	429	1	429	1	429	1	429	1	429	1	6
430	1	430	1	430	1	430	1	430	1	430	1	430	1	7
431	1	431	1	431	1	431	1	431	1	431	1	431	1	7
432	1	432	1	432	1	432	1	432	1	432	1	432	1	7
433	1	433	1	433	1	433	1	433	1	433	1	433	1	7
434	1	434	1	434	1	434	1	434	1	434	1	434	1	7
435	1	435	1	435	1	435	1	435	1	435	1	435	1	7
436	1	436	1	436	1	436	1	436	1	436	1	436	1	7
437	1	437	1	437	1	437	1	437	1	437	1	437	1	7
438	1	438	1	438	1	438	1	438	1	438	1	438	1	7
439	1	439	1	439	1	439	1	439	1	439	1	439	1	7
440	1	440	1	440	1	440	1	440	1	440	1	440	1	7
441	1	441	1	441	1	441	1	441	1	441	1	441	1	7
442	1	442	1	442	1	442	1	442	1	442	1	442	1	7
443	1	443	1	443	1	443	1	443	1	443	1	443	1	7
444	1	444	1	444	1	444	1	444	1	444	1	444	1	7
445	1	445	1	445	1	445	1	445	1	445	1	445	1	7
446	1	446	1	446	1	446	1	446	1	446	1	446	1	7
447	1	447	1	447	1	447	1	447	1	447	1	447	1	7
448	1	448	1	448	1	448	1	448	1	448	1	448	1	7
449	1	449	1	449	1	449	1	449	1	449	1	449	1	7
450	1	450	1	450	1	450	1	450	1	450	1	450	1	7
451	1	451	1	451	1	451	1	451	1	451	1	451	1	7
452	1	452	1	452	1	452	1	452	1	452	1	452	1	7
453	1	453	1	453	1	453	1	453	1	453	1	453	1	7
454	1	454	1	454	1	454	1	454	1	454	1	454	1	7
455	1	455	1	455	1	455	1	455	1	455	1	455	1	7
456	1	456	1	456	1	456	1	456	1	456	1	456	1	7
457	1	457	1	457	1	457	1	457	1	457	1	457	1	7
458	1	458	1	458	1	458	1	458	1	458	1	458	1	7
459	1	459	1	459	1	459	1	459	1	459	1	459	1	7
460	1	460	1	460	1	460	1	460	1	460	1	460	1	7
461	1	461	1	461	1	461	1	461	1	461	1	461	1	7
462	1	462	1	462	1	462	1	462	1	462	1	462	1	7
463	1	463	1	463	1	463	1	463	1	463	1	463	1	7
464	1	464	1	464	1	464	1	464	1	464	1	464	1	7
465	1	465	1	465	1	465	1	465	1	465	1	465	1	7
466	1	466	1	466	1	466	1	466	1	466	1	466	1	7
467	1	467	1	467	1	467	1	467	1	467	1	467	1	7
468	1	468	1	468	1	468	1	468	1	468	1	468	1	7
469	1	469	1	469	1	469	1	469	1	469	1	469	1	7
470	1	470	1	470	1	470	1	470	1	470	1	470	1	7
471	1	471	1	471	1	471	1	471	1	471	1	471	1	7
472	1	472	1	472	1	472	1	472	1	472	1	472	1	7
473	1	473	1	473	1	473	1	473	1	473	1	473	1	7
474	1	474	1	474	1	474	1	474	1	474	1	474	1	7
475	1	475	1	475	1	475	1	475	1	475	1	475	1	7
476	1	476	1	476	1	476	1	476	1	476	1	476	1	7
477	1	477	1	477	1	477	1	477	1	477	1	477	1	7
478	1	478	1	478	1	478	1	478	1	478	1	478	1	7
479	1	479	1	479	1	479	1	479	1	479	1	479	1	7
480	1	480	1	480	1	480	1	480	1	480	1	480	1	7
481	1	481	1	481	1	481	1	481	1	481	1	481	1	7
482	1	482	1	482	1	482	1	482	1	482	1	482	1	7
483	1	483	1	483	1	483	1	483	1	483	1	483	1	7
484	1	484	1	484	1	484	1	484	1	484	1	484	1	7
485	1	485	1	485	1	485	1	485	1	485	1	485	1	7
486	1	486	1	486	1	486	1	486	1	486	1	486	1	7
487	1	487	1	487	1	487	1	487	1	487	1	487	1	7
488	1	488	1	488	1	488	1	488	1	488	1	488	1	7
489	1	489	1	489	1	489	1	489	1	489	1	489	1	7
490	1	490	1	490	1	490	1	490	1	490	1	490	1	7
491	1	491	1	491	1	491	1	491	1	491	1	491	1	7
492	1	492	1	492	1	492	1	492	1	492	1	492	1	7
493	1	493	1	493	1	493	1	493	1	493	1	493	1	7
494	1	494	1	494	1	494	1	494	1	494	1	494	1	7
495	1	495	1	495	1	495	1	495	1	495	1	495	1	7
496	1	496	1	496	1	496	1	496	1	496	1	496	1	7
497	1	497	1	497	1	497	1	497	1	497	1	497	1	7
498	1	498	1	498	1	498	1	498	1	498	1	498	1	7
499	1	499	1	499	1	499	1	499	1	499	1	499	1	7
500	1	500	1	500	1	500	1	500	1	500	1	500	1	7
501	1	501	1	501	1	501	1	501	1	501	1	501	1	7
502	1	502	1	502	1	502	1	502	1	502	1	502	1	7
503	1	503	1	503	1	503	1	503	1	503	1	503	1	7
504	1	504	1	504	1	504	1	504	1	504	1	504	1	7
505	1	505	1	505	1	505	1	505	1	505	1	505	1	7
506	1	506	1	506	1	506	1	506	1	506	1	506	1	7
507	1	507	1	507	1	507	1	507	1	507	1	507	1	7
508	1	508	1	508	1	508	1	508	1	508	1	508	1	7
509	1	509	1	509	1	509	1	509	1	509	1	509	1	7
510	1	510	1	510	1	510	1	510	1	510	1	510	1	7
511	1	511	1	511	1	511	1	511	1	511	1	511	1	7
512	1	512	1	512	1	512	1	512	1	512	1	512	1	7
513	1	513	1	513	1	513	1	513	1	513	1	513	1	7
514	1	514	1	514	1	514	1	514	1	514	1	514	1	7
515	1	515	1	515	1	515	1	515	1	515	1	515	1	7
516	1	516	1	516	1	516	1	516	1	516	1	516	1	7
517	1	517	1	517	1	517	1	517	1	517	1	517	1	7
518	1	518	1	518	1	518	1	518	1	518	1	518	1	7
519	1	519	1	519	1	519	1	519	1	519	1	519	1	7
520	1	520	1	520	1	520	1	520	1	520	1	520	1	7
521	1	521	1	521	1	521	1	521	1	521	1	521	1	7
522	1	522	1	522	1	522	1	522	1	522	1	522	1	7
523	1	523	1	523	1	523	1	523	1	523	1	523	1	7
524	1	524	1	524	1	524	1	524	1	524	1	524	1	7
525	1	525	1	525	1	525	1	525	1	525	1	525	1	7
526	1	526	1	526	1	526	1	526	1	526	1	526	1	7
527	1	527	1	527	1	527	1	527	1	527	1	527	1	7
528	1	528	1	528	1	528	1	528	1	528	1	528	1	7
529	1	529	1	529	1	529	1	529	1	529	1	529	1	7
530	1	530	1	530	1	530	1	530	1	530	1	530	1	7
531	1	531	1	531	1	531	1	531	1	531	1	531	1	7
532	1	532	1	532	1	532	1	532	1	532	1	532	1	7
533	1	533	1	533	1	533	1	533	1	533	1	533	1	7
534	1	534	1	534	1	534	1	534	1	534	1	534	1	7
535	1	535	1	535	1	535	1	535	1	535	1	535	1	7
536	1	536	1	536	1	536	1	536	1	536	1	536	1	7
537	1	537	1	537	1	537	1	537	1	537	1	537	1	7
538	1	538	1	538	1	538	1	538	1	538	1	538	1	7
539	1	539	1	539	1	539	1	539	1	539	1	539	1	7
540	1	540	1	540	1	540	1	540	1	540	1	540	1	7
541	1	541	1	541	1	541	1	541	1	541	1	541	1	7
542	1	542	1	542	1	542	1	542	1	542	1	542	1	7
543	1	543	1	543	1	543	1	543	1	543	1	543	1	7
544	1	544	1	544	1	544	1	544	1	544	1	544	1	7
545	1	545	1	545	1	545	1	545	1	545	1	545	1	7
546	1	546	1	546	1	546	1	546	1	546	1	546	1	7
547	1	547	1	547	1	547	1	547	1	547	1	547	1	7
548	1	548	1	548	1	548	1	548	1	548	1	548	1	7
549	1	549	1	549	1	549	1	549	1	549	1	549	1	7
550	1	550	1	550	1	550	1	550	1	550	1	550	1	7
551	1	551	1	551	1	551	1	551	1	551	1	551	1	7
552	1	552	1	552	1	552	1	552	1	552	1	552	1	7
553	1	553	1	553	1	553	1	553	1	553	1	553	1	7
554	1	554	1	554	1	554	1	554	1	554	1	554	1	7
555	1	555	1	555	1	555	1	555	1	555	1	555	1	7
556	1	556	1	556	1	556	1	556	1	556	1	556	1	7
557	1	557	1	557	1	557	1	557	1	557	1	557	1	7
558	1	558	1	558	0	558	1	558	1	558	1	558	1	6
559	1	559	1	559	0	559	1	559	1	559	1	559	1	6
560	1	560	1	560	0	560	1	560	1	560	1	560	1	6
561	1	561	1	561	0	561	1	561	1	561	1	561	1	6
562	0	562	1	562	0	562	1	562	1	562	0	562	1	4
563	0	563	1	563	0	563	1	563	1	563	0	563	1	4
564	0	564	1	564	0	564	0	564	1	564	0	564	0	2
565	0	565	1	565	0	565	0	565	0	565	0	565	0	1
566	0	566	1	566	0	566	0	566	0	566	0	566	0	1
567	0	567	1	567	0	567	0	567	0	567	0	567	0	1
568	0	568	1	568	0	568	0	568	0	568	0	568	0	1
569	0	569	1	569	0	569	0	569	0	569	0	569	0	1
570	0	570	1	570	0	570	0	570	0	570	0	570	0	1
571	0	571	1	571	0	571	0	571	0	571	0	571	0	1
572	0	572	1	572	0	572	0	572	0	572	0	572	0	1
573	0	573	1	573	0	573	0	573	0	573	0	573	0	1
574	0	574	1	574	0	574	0	574	0	574	0	574	0	1
575	0	575	1	575	0	575	0	575	0	575	0	575	0	1
576	0	576	1	576	0	576	0	576	0	576	0	576	0	1
577	0	577	1	577	0	577	0	577	0	577	0	577	0	1
578	0	578	1	578	0	578	0	578	0	578	0	578	0	1
579	0	579	1	579	0	579	0	579	0	579	0	579	0	1
580	0	580	1	580	0	580	0	580	0	580	0	580	0	1
581	0	581	1	581	0	581	0	581	0	581	0	581	0	1
582	0	582	1	582	0	582	0	582	0	582	0	582	0	1
583	0	583	1	583	0	583	0	583	0	583	0	583	0	1
584	0	584	1	584	0	584	0	584	0	584	0	584	0	1
585	0	585	1	585	0	585	0	585	0	585	0	585	0	1
586	0	586	1	586	0	586	0	586	1	586	0	586	0	2
587	0	587	1	587	0	587	1	587	1	587	0	587	0	3
588	0	588	1	588	0	588	1	588	1	588	0	588	0	3
589	0	589	1	589	0	589	1	589	1	589	1	589	1	5
590	0	590	1	590	0	590	1	590	1	590	1	590	1	5
591	1	591	1	591	0	591	1	591	1	591	1	591	1	6
592	1	592	1	592	0	592	1	592	1	592	1	592	1	6
593	1	593	1	593	0	593	1	593	1	593	1	593	1	6
594	1	594	1	594	0	594	1	594	1	594	1	594	1	6
595	1	595	1	595	1	595	1	595	1	595	1	595	1	7
596	1	596	1	596	1	596	1	596	1	596	1	596	1	7
597	1	597	1	597	1	597	1	597	1	597	1	597	1	7
598	1	598	1	598	1	598	1	598	1	598	1	598	1	7
599	1	599	1	599	1	599	1	599	1	599	1	599	1	7
600	1	600	1	600	1	600	1	600	1	600	1	600	1	7
601	1	601	1	601	1	601	1	601	1	601	1	601	1	7
602	1	602	1	602	1	602	1	602	1	602	1	602	1	7
603	1	603	1	603	1	603	1	603	1	603	1	603	1	7
604	1	604	1	604	1	604	1	604	1	604	1	604	1	7
605	1	605	1	605	1	605	1	605	1	605	1	605	1	7
606	1	606	1	606	1	606	1	606	1	606	1	606	1	7
607	1	607	1	607	1	607	1	607	1	607	1	607	1	7
608	1	608	1	608	1	608	1	608	1	608	1	608	1	7
609	1	609	1	609	1	609	1	609	1	609	1	609	1	7
610	1	610	1	610	1	610	1	610	1	610	1	610	1	7
611	1	611	1	611	1	611	1	611	1	611	1	611	1	7
612	1	612	1	612	1	612	1	612	1	612	1	612	1	7
613	1	613	1	613	1	613	1	613	1	613	1	613	1	7
614	1	614	1	614	1	614	1	614	1	614	1	614	1	7
615	1	615	1	615	1	615	1	615	1	615	1	615	1	7
616	1	616	1	616	1	616	1	616	1	616	1	616	1	7
617	1	617	1	617	1	617	1	617	1	617	1	617	1	7
618	1	618	1	618	1	618	1	618	1	618	1	618	1	7
619	1	619	1	619	1	619	1	619	1	619	1	619	1	7
620	1	620	1	620	1	620	1	620	1	620	1	620	1	7
621	1	621	1	621	1	621	1	621	1	621	1	621	1	7
622	1	622	1	622	1	622	1	622	1	622	1	622	1	7
623	1	623	1	623	1	623	1	623	1	623	1	623	1	7
624	1	624	1	624	1	624	1	624	1	624	1	624	1	7
625	1	625	1	625	1	625	1	625	1	625	1	625	1	7
626	1	626	1	626	1	626	1	626	1	626	1	626	1	7
627	1	627	1	627	1	627	1	627	1	627	1	627	1	7
628	1	628	1	628	1	628	1	628	1	628	1	628	1	7
629	1	629	1	629	1	629	1	629	1	629	1	629	1	7
630	1	630	1	630	1	630	1	630	1	630	1	630	1	7
631	1	631	1	631	1	631	1	631	1	631	1	631	1	7
632	1	632	1	632	1	632	1	632	1	632	1	632	1	7
633	1	633	1	633	1	633	1	633	1	633	1	633	1	7
634	1	634	1	634	1	634	1	634	1	634	1	634	1	7
635	1	635	1	635	1	635	1	635	1	635	1	635	1	7
636	1	636	1	636	1	636	1	636	1	636	1	636	1	7
637	1	637	1	637	1	637	1	637	1	637	1	637	1	7
638	1	638	1	638	1	638	1	638	1	638	1	638	1	7
639	1	639	1	639	1	639	1	639	1	639	1	639	1	7
640	1	640	1	640	1	640	1	640	1	640	1	640	1	7
641	1	641	1	641	1	641	1	641	1	641	1	641	1	7
642	1	642	1	642	1	642	1	642	1	642	1	642	1	7
643	1	643	1	643	1	643	1	643	1	643	1	643	1	7
644	1	644	1	644	1	644	1	644	1	644	1	644	1	7
645	1	645	1	645	1	645	1	645	1	645	1	645	1	7
646	1	646	1	646	1	646	1	646	1	646	1	646	1	7
647	1	647	1	647	1	647	1	647	1	647	1	647	1	7
648	1	648	1	648	1	648	1	648	1	648	1	648	1	7
649	1	649	1	649	1	649	1	649	1	649	1	649	1	7
650	1	650	1	650	1	650	1	650	1	650	1	650	1	7
651	1	651	1	651	1	651	1	651	1	651	1	651	1	7
652	1	652	1	652	1	652	1	652	1	652	1	652	1	7
653	1	653	1	653	1	653	1	653	1	653	1	653	1	7
654	1	654	1	654	1	654	1	654	1	654	1	654	1	7
655	1	655	1	655	1	655	1	655	1	655	1	655	1	7
656	1	656	1	656	1	656	1	656	1	656	1	656	1	7
657	1	657	1	657	1	657	1	657	1	657	1	657	1	7
658	1	658	1	658	1	658	1	658	1	658	1	658	1	7
659	1	659	1	659	1	659	1	659	1	659	1	659	1	7
660	1	660	1	660	1	660	1	660	1	660	1	660	1	7
661	1	661	1	661	1	661	1	661	1	661	1	661	1	7
662	1	662	1	662	1	662	1	662	1	662	1	662	1	7
663	1	663	1	663	1	663	1	663	1	663	1	663	1	7
664	1	664	1	664	1	664	1	664	1	664	1	664	1	7
665	1	665	1	665	1	665	1	665	1	665	1	665	1	7
666	1	666	1	666	1	666	1	666	1	666	1	666	1	7
667	1	667	1	667	1	667	1	667	1	667	1	667	1	7
668	1	668	1	668	1	668	1	668	1	668	1	668	1	7
669	1	669	1	669	1	669	1	669	1	669	1	669	1	7
670	1	670	1	670	1	670	1	670	1	670	1	670	1	7
671	1	671	1	671	1	671	1	671	1	671	1	671	1	7
672	1	672	1	672	1	672	1	672	1	672	1	672	1	7
673	1	673	1	673	1	673	1	673	1	673	1	673	1	7
674	1	674	1	674	1	674	1	674	1	674	1	674	1	7
675	1	675	1	675	1	675	1	675	1	675	1	675	1	7
676	1	676	1	676	1	676	1	676	1	676	1	676	1	7
677	1	677	1	677	1	677	1	677	1	677	1	677	1	7
678	1	678	1	678	1	678	1	678	1	678	1	678	1	7
679	1	679	1	679	1	679	1	679	1	679	1	679	1	7
680	1	680	1	680	1	680	1	680	1	680	1	680	1	7
681	1	681	1	681	1	681	1	681	1	681	1	681	1	7
682	1	682	1	682	1	682	1	682	1	682	1	682	1	7
683	1	683	1	683	1	683	1	683	1	683	1	683	1	7
684	1	684	1	684	1	684	1	684	1	684	1	684	1	7
685	1	685	1	685	1	685	1	685	1	685	1	685	1	7
686	1	686	1	686	1	686	1	686	1	686	1	686	1	7
687	1	687	1	687	1	687	1	687	1	687	1	687	1	7
688	1	688	1	688	1	688	1	688	1	688	1	688	1	7
689	1	689	1	689	1	689	1	689	1	689	1	689	1	7
690	1	690	1	690	1	690	1	690	1	690	1	690	1	7
691	1	691	1	691	1	691	1	691	1	691	1	691	1	7
692	1	692	1	692	1	692	1	692	1	692	1	692	1	7
693	1	693	1	693	1	693	1	693	1	693	1	693	0	6
694	1	694	1	694	1	694	0	694	1	694	0	694	0	4
695	1	695	1	695	1	695	0	695	1	695	0	695	0	4
696	1	696	1	696	1	696	0	696	1	696	0	696	0	4
697	1	697	1	697	1	697	0	697	1	697	0	697	0	4
698	1	698	1	698	1	698	0	698	1	698	0	698	0	4
699	1	699	1	699	1	699	1	699	1	699	1	699	1	7
700	1	700	1	700	1	700	1	700	1	700	1	700	1	7
701	1	701	1	701	1	701	1	701	1	701	1	701	1	7
702	1	702	0	702	1	702	1	702	1	702	1	702	1	6
703	1	703	0	703	0	703	1	703	1	703	1	703	1	5
704	1	704	0	704	0	704	1	704	1	704	1	704	1	5
705	1	705	0	705	0	705	1	705	1	705	1	705	1	5
706	1	706	0	706	0	706	1	706	1	706	1	706	1	5
707	1	707	0	707	0	707	1	707	1	707	1	707	1	5
708	1	708	0	708	0	708	1	708	1	708	1	708	1	5
709	1	709	0	709	0	709	1	709	1	709	1	709	1	5
710	1	710	0	710	0	710	1	710	1	710	1	710	1	5
711	1	711	0	711	0	711	1	711	1	711	1	711	1	5
712	1	712	0	712	0	712	1	712	1	712	1	712	1	5
713	1	713	0	713	0	713	1	713	1	713	1	713	1	5
714	1	714	0	714	0	714	1	714	1	714	1	714	1	5
715	1	715	0	715	0	715	1	715	1	715	1	715	1	5
716	0	716	0	716	0	716	1	716	1	716	1	716	1	4
717	0	717	0	717	0	717	1	717	1	717	1	717	1	4
718	0	718	0	718	0	718	1	718	1	718	1	718	1	4
719	0	719	0	719	0	719	1	719	1	719	1	719	1	4
720	0	720	0	720	0	720	0	720	0	720	1	720	1	2
721	0	721	0	721	0	721	0	721	0	721	0	721	1	1
722	0	722	0	722	0	722	0	722	0	722	0	722	1	1
723	0	723	0	723	0	723	0	723	0	723	0	723	1	1
724	0	724	0	724	0	724	0	724	0	724	0	724	1	1
725	0	725	0	725	0	725	0	725	0	725	0	725	1	1
726	0	726	0	726	0	726	0	726	0	726	0	726	1	1
727	0	727	0	727	0	727	0	727	0	727	0	727	1	1
728	0	728	0	728	0	728	0	728	0	728	0	728	1	1
729	0	729	0	729	0	729	0	729	0	729	0	729	1	1
730	0	730	0	730	0	730	0	730	0	730	0	730	0	0
731	0	731	0	731	0	731	0	731	0	731	0	731	0	0
732	0	732	0	732	0	732	0	732	0	732	0	732	0	0
733	0	733	0	733	0	733	0	733	0	733	0	733	0	0
734	0	734	0	734	0	734	0	734	0	734	0	734	0	0
735	0	735	0	735	0	735	0	735	0	735	0	735	0	0
736	0	736	0	736	0	736	0	736	0	736	0	736	0	0
737	0	737	0	737	0	737	0	737	0	737	0	737	0	0
738	0	738	0	738	0	738	0	738	0	738	0	738	0	0
739	0	739	0	739	0	739	0	739	0	739	0	739	0	0
740	0	740	0	740	0	740	0	740	0	740	0	740	0	0
741	0	741	0	741	0	741	0	741	0	741	0	741	0	0
742	0	742	0	742	0	742	0	742	0	742	0	742	0	0
743	0	743	0	743	0	743	0	743	0	743	0	743	0	0
744	0	744	0	744	0	744	0	744	0	744	0	744	0	0
745	0	745	0	745	0	745	0	745	0	745	0	745	0	0
746	0	746	0	746	0	746	0	746	0	746	0	746	0	0
747	0	747	0	747	0	747	0	747	0	747	0	747	0	0
748	0	748	0	748	0	748	0	748	0	748	0	748	0	0
749	0	749	0	749	0	749	0	749	0	749	0	749	0	0
750	0	750	0	750	0	750	0	750	0	750	0	750	0	0
751	0	751	0	751	0	751	0	751	0	751	0	751	0	0
752	0	752	0	752	0	752	0	752	0	752	0	752	0	0
753	0	753	0	753	0	753	0	753	0	753	0	753	0	0
754	0	754	0	754	0	754	0	754	0	754	0	754	0	0
755	0	755	0	755	0	755	0	755	0	755	0	755	0	0
756	0	756	0	756	0	756	0	756	0	756	0	756	0	0
757	0	757	0	757	0	757	0	757	0	757	0	757	0	0
758	0	758	0	758	0	758	0	758	0	758	0	758	0	0
759	0	759	0	759	0	759	0	759	0	759	0	759	0	0
760	0	760	0	760	0	760	0	760	0	760	0	760	0	0
761	0	761	0	761	0	761	0	761	0	761	0	761	0	0

## Sheet: panel 3a
pair 1	pair 2	pair 3	pair 4	pair 5	pair 6		pair 1 hist	pair 2 hist	pair 3 hist	pair 4 hist	pair 5 hist	pair 6 hist		pair 1 hist fit	pair 2 hist fit	pair 3 hist fit	pair 4 hist fit	pair 5 hist fit	pair 6 hist fit
4.14675	6.11006	3.32131	3.07612	3.60937	2.93636		0	0	0	0	0	0		0.251248	0.423194	-0.131093	0.12771	0.112686	0.0461232
4.00056	4.85255	3.87011	4.57193	3.60187	4.29987		0	0	0	0	0	0		0.251248	0.423194	-0.130982	0.12771	0.112717	0.0465411
5.0111	3.9719	3.59382	5.35584	4.00959	3.49984		0	0	0	0	0	0		0.251248	0.423194	-0.130853	0.12771	0.112757	0.0470616
3.20278	5.49764	3.26939	5.32024	4.06632	2.48909		0	0	0	0	0	0		0.251249	0.423194	-0.130703	0.12771	0.112806	0.0477077
4.41261	4.69774	3.69805	3.75832	4.72537	2.13437		0	0	0	0	0	0		0.251249	0.423194	-0.130531	0.12771	0.112866	0.0485071
4.33385	5.41937	4.26875	4.57001	4.1329	1.73461		0	0	0	0	0	0		0.25125	0.423194	-0.130332	0.12771	0.112942	0.049493
4	4.2757	3.72439	4	5.76395	2.31421		0	0	0	0	0	0		0.251251	0.423194	-0.130102	0.12771	0.113035	0.0507046
4.40202	5.03587	4.27135	3.50464	3.10982	2.81977		0	0	0	0	0	0		0.251253	0.423194	-0.129838	0.12771	0.11315	0.0521889
3.73571	3.93914	4.8074	6.63363	3.02501	3.69083		1	0	0	0	0	3		0.251255	0.423194	-0.129535	0.12771	0.113291	0.0540009
4.20846	4.81348	4.47462	4.06079	3.13987	3.42799		0	0	0	0	0	1		0.251258	0.423194	-0.129186	0.12771	0.113465	0.0562058
2.99407	3.86264	4.11447	5.68507	3.74476	2.19899		1	0	0	0	0	5		0.251262	0.423194	-0.128787	0.12771	0.113678	0.0588797
4.30245	5.93579	4.37366	4.27814	3.3773	3.2		1	1	0	0	0	9		0.251268	0.423194	-0.12833	0.12771	0.113938	0.0621114
4.30245	4.04554	6.32631	6.51038	2.66718	2.47745		1	0	1	0	2	5		0.251275	0.423194	-0.127808	0.127711	0.114254	0.0660041
4.96834	3.94401	5.49464	4.7101	3.20047	2.9762		4	3	0	0	6	8		0.251285	0.423194	-0.127213	0.127711	0.114639	0.0706774
3.41044	3.69822	6.68265	7.66893	3.6769	3.66848		3	5	1	0	5	19		0.251298	0.423194	-0.126534	0.127711	0.115106	0.0762686
3.80058	3.68391	5.87272	6.39414	4.88459	3.84708		8	7	2	1	7	9		0.251316	0.423194	-0.125763	0.127711	0.115671	0.0829354
3.46153	3.65141	5.56577	5.78014	3.2	2.99629		9	8	3	0	10	9		0.25134	0.423194	-0.124886	0.127711	0.116353	0.0908577
3.74818	4.88098	5.68507	5.36493	2.88444	2.65414		15	14	2	2	19	12		0.251372	0.423194	-0.123892	0.127712	0.117174	0.10024
3.00074	3.71828	4.71499	5.47083	2.75325	4.0754		9	12	6	1	12	5		0.251414	0.423195	-0.122765	0.127712	0.11816	0.111313
4.25415	3.14401	4.62073	6.4195	2.71634	3.29309		14	14	5	2	24	1		0.25147	0.423195	-0.121491	0.127713	0.119341	0.124337
5.53494	3.85331	3.1784	6.36553	2.75325	3.40588		16	7	5	4	15	7		0.251542	0.423195	-0.120053	0.127714	0.120754	0.139602
5.73256	2.98503	3.59568	7.24051	4.30813	2.81267		16	5	6	2	17	8		0.251638	0.423195	-0.11843	0.127715	0.122437	0.157434
3.60986	3.68543	3.2366	4.40454	4.4472	3.12268		4	2	6	7	14	0		0.251762	0.423196	-0.116604	0.127717	0.12444	0.17819
4.26667	4.84149	3.91975	4.10761	3.29289	4.06175		5	2	5	3	13	1		0.251923	0.423197	-0.11455	0.127719	0.126815	0.202268
3.46153	3.44093	5.42627	5.55203	3.77614	1.66667		2	5	5	11	13	0		0.252131	0.423198	-0.112244	0.127721	0.129627	0.230101
4.04475	3.67696	5.21536	4.92468	3.03675	2.95221		7	2	6	10	4	1		0.252399	0.423201	-0.109659	0.127724	0.132947	0.262161
3.49984	3.77211	6.23289	4.70744	3.32639	3.01183		1	1	6	8	8	0		0.252743	0.423204	-0.106766	0.127728	0.136857	0.298962
2.45855	3.5546	3.93559	5.40231	2.43237	2.67997		5	2	4	13	5	0		0.253183	0.423209	-0.103532	0.127732	0.14145	0.341055
3.65209	3.4094	5.34374	4.85412	4.39087	3.01846		1	1	2	12	6	0		0.253742	0.423217	-0.0999223	0.127738	0.146833	0.38903
3.94687	3.90958	4.60772	5.79245	3.55219	4.68947		0	1	3	5	3	0		0.254451	0.423229	-0.0959002	0.127746	0.153125	0.443514
3.53019	3.47287	5.04953	5.10392	2.732	4.32306		0	1	3	6	1	0		0.255347	0.423247	-0.0914246	0.127755	0.160462	0.505169
4.4	3.54356	3.94912	4.91172	3.49896	4.25937		0	0	2	7	1	0		0.256474	0.423273	-0.0864521	0.127767	0.168996	0.574686
3.57336	3.9365	4.50284	4.64866	3.47815	3.51821		0	0	2	5	1	0		0.257887	0.423312	-0.0809356	0.127782	0.178898	0.652784
5.13377	3.28609	4.15799	5.56978	3.04048	3.67212		0	0	1	3	0	0		0.25965	0.423368	-0.0748248	0.1278	0.190359	0.740203
3.76239	3.04237	4.45671	4.53045	3.48753	2.55517		0	0	0	4	0	0		0.261842	0.42345	-0.068066	0.127822	0.203589	0.837694
4.35176	3.5501	5.46911	5.11297	4.04386	2.61958		0	0	0	2	0	0		0.264558	0.423567	-0.0606016	0.12785	0.218824	0.946017
5.21536	4.00679	6.45566	5.324	3.9975	2.87363		0	0	0	2	0	0		0.267907	0.423735	-0.0523705	0.127884	0.236325	1.06593
4.61206	2.92985	4.48454	5.99083	3.81359	2.20404		0	0	0	0	1	0		0.272023	0.423973	-0.0433077	0.127927	0.256376	1.19816
5.49262	3.94948	5.36863	5.10392	2.48099	2.70719		0	0	0	1	0	0		0.277061	0.424308	-0.0333443	0.127979	0.279291	1.34344
4.20212	3.12436	5.29192	5.58144	4.00889	3.5201		0	0	0	0	0	0		0.283202	0.424777	-0.0224075	0.128042	0.305412	1.50243
3.82099	3.32385	3.60802	5.85427	2.94545	4.15746									0.290659	0.425428	-0.0104206	0.12812	0.335113	1.67575
3.13333	3.44209	4.22742	5.10539	4.05648	4.35839									0.299678	0.426326	0.00269717	0.128215	0.368798	1.86398
3.08833	3.27439	4.36247	7.31471	2.87212	4.06721									0.310541	0.427556	0.0170304	0.128331	0.406903	2.06756
3.09264	2.84788	5.81378	6.15731	5.26894	4.34613									0.323575	0.429228	0.0326675	0.128471	0.449896	2.28688
3.12125	3.35046	4.80046	5.82495	4.99202	4.3909									0.339149	0.431485	0.0497008	0.128642	0.49828	2.5222
2.76245	3.79389	4.49494	5.61471	3.40372	4.06721									0.357685	0.434509	0.068226	0.128848	0.552589	2.77364
4.12311	2.77849	5.16441	6.80625	3.87905	3.26667									0.379654	0.438533	0.0883426	0.129096	0.61339	3.04119
5.06711	2.2546	4.99689	6.416	4.30516	3.40588									0.40559	0.443849	0.110153	0.129395	0.681281	3.32466
5.06667	3.08804	3.90157	4.49694	3.4075	3.22559									0.436082	0.45082	0.133763	0.129754	0.75689	3.62371
5.46667	2.84703	4.62265	5.7717	4.65711	4.13548									0.471784	0.459896	0.15928	0.130185	0.840872	3.93779
4.7502	3.65557	4.10149	7.19809	4.65253	2.53684									0.513415	0.471625	0.186815	0.130699	0.933905	4.26618
4.34307	3.4	4.11231	6.32475	3.31954	2.8103									0.56176	0.486675	0.216481	0.131313	1.03669	4.60793
5.12944	4.26033	2.55517	5.97599	4.83245	3.21109									0.617668	0.505843	0.248391	0.132043	1.14995	4.9619
3.90157	4.49444	3.02067	4.51276	4.40866	2.86356									0.682054	0.530075	0.282661	0.13291	1.27441	5.32673
4.17665	2.74401	6.56624	3.82394	4.91272	4.26875									0.755891	0.560485	0.319404	0.133936	1.41081	5.70087
3.93841	3.20624	5.17472	5.4626	3.49405	2.80713									0.84021	0.598362	0.358737	0.135149	1.55988	6.08255
3.37573	3.25748	6.15431	4.41616	4.22412	2.59315									0.936092	0.645189	0.400772	0.136579	1.72236	6.4698
4.18675	4.31592	6.13478	3.53412	4.55589	2.27547									1.04466	0.702644	0.445623	0.138261	1.89897	6.86048
3.46474	3.84708	4.92116	4.87468	4.48635	2.28035									1.16705	0.772608	0.493399	0.140235	2.09038	7.25227
3.44093	4.51717	5.61466	4.89311	3.33917	3.27278									1.30444	0.857154	0.544207	0.142546	2.29727	7.64272
3.97883	4.13783	4.83552	4.85412	3.6954	3.43641									1.458	0.958538	0.598149	0.145245	2.52025	8.02925
4.84608	3.54739	5.95837	4.28981	4.6083	3.13617									1.62886	1.07917	0.655323	0.14839	2.75988	8.40916
4.17612	3.47333	5.1558	5.88727	4.99856	2.94014									1.81812	1.2216	0.71582	0.152046	3.01667	8.77971
3.89758	3.57771	2.91204	6.33246	4.34889	2.66667									2.02685	1.38842	0.779723	0.156286	3.29103	9.13812
5.49747	3.19725	5.33708	4.89336	3.5301	2.29105									2.25598	1.58226	0.847111	0.161193	3.58332	9.4816
5.08243	3.80841	4.76329	4.97293	4.72354	4.34613									2.50636	1.80568	0.918049	0.166858	3.89376	9.80738
4.04255	4.06428	4.14675	5.5084	3.37312	3.37573									2.77869	2.0611	0.992595	0.173381	4.22249	10.1128
4.2353	5.13264	5.09902	5.52472	3.40374	3.62277									3.07349	2.35067	1.07079	0.180876	4.56953	10.3952
5.51765	5.77844	5.13377	6.55687	3.50743	2.83862									3.3911	2.67621	1.15268	0.189466	4.93475	10.6523
3.56589	3.90692	4.45072	5.74913	3.73181	2.94317									3.73161	3.03905	1.23828	0.199289	5.3179	10.8817
4.68093	3.19399	5.33708	6.14919	3.96964	3.56589									4.09486	3.43992	1.32759	0.210494	5.71856	11.0814
3.20069	4.11709	6.17702	5.17421	3.24806	2.94543									4.48044	3.87887	1.4206	0.223246	6.13617	11.2496
3.46474	2.77417	3.75352	6.29484	2.83418	2.81346									4.88758	4.35511	1.5173	0.237723	6.57001	11.3847
2.2784	3.64944	3.63807	5.35397	3.42085	2.8									5.31525	4.86694	1.61763	0.254119	7.01916	11.4855
4.17612	3.93629	4.26354	5.66127	3.59555	2.71948									5.76203	5.41168	1.72155	0.272644	7.48256	11.5511
3.93841	3.93914	3.75352	5.35023	5.05654	2.86667									6.22619	5.98558	1.82896	0.293524	7.95897	11.5808
3.01257	3.24099		5.61805	2.96371	3.74285									6.70563	6.58387	1.93977	0.317	8.44695	11.5744
4.34102	3.14859		5.74913	4.08585	3.46667									7.19792	7.20069	2.05386	0.343331	8.94491	11.5319
4.39495	4.74805		6.92604	4.69454	4.02768									7.70028	7.8292	2.1711	0.372792	9.45109	11.4538
4.36756	4.06133		6.89438	3.65207	3.58391									8.20961	8.46165	2.29132	0.405675	9.96357	11.3406
3.48839	4.84793		5.66789	3.98043	2.27547									8.72252	9.08952	2.41435	0.442285	10.4803	11.1936
3.37112	3.45393		4.86749	3.68423	3.34398									9.23534	9.7037	2.53999	0.482946	10.999	11.0141
3.90669	3.37378		6.04028	4.8659	5.12684									9.74418	10.2947	2.668	0.527993	11.5173	10.8036
3.59011	3.59578		6.39414	3.96286	2									10.245	10.8528	2.79815	0.577774	12.0329	10.5642
4.00555	4.30256		5.57248	4.68514	3.18678									10.7335	11.3684	2.93018	0.632649	12.543	10.2978
3.75352	3.60999		5.45711	3.93259	3.49285									11.2056	11.8325	3.0638	0.692986	13.0452	10.007
3.4176	3.79326		6.06712	4.2305	2.2823									11.6568	12.2363	3.19872	0.75916	13.5368	9.69402
2.72029	2.82305		4.84484	4.08862	3.13971									12.0829	12.5723	3.3346	0.831552	14.015	9.36165
4.04859	3.43953		6.77791	3.91231	2.29879									12.4799	12.834	3.47111	0.910542	14.477	9.01256
3.39738	5.32781		4.01155	4.32296	2.60085									12.8437	13.0161	3.6079	0.996509	14.9203	8.64953
1.73845	4.32019		5.05223	4.0705	2.07632									13.1707	13.1152	3.7446	1.08983	15.3422	8.27534
3.16157	4.17919		3.8833	5.2193	3.07318									13.4574	13.1291	3.88083	1.19085	15.74	7.89277
3.06449	3.8302		5.42333	4.75025	1.61245									13.7009	13.0576	4.01618	1.29994	16.1114	7.50455
3.70285			5.3912	3.71385	3.13404									13.8986	12.9022	4.15027	1.41743	16.4538	7.11333
3.38493			4.95782	3.58563	3.40261									14.0482	12.6659	4.28267	1.5436	16.7653	6.72166
3.44158			6.1565	3.52204	3.20069									14.1483	12.3534	4.41297	1.67876	17.0436	6.33194
4.6514			6.58502	3.75079	2.67									14.1976	11.9709	4.54074	1.82313	17.287	5.94643
3.92485			5.16164	3.86988	2.30169									14.1956	11.5255	4.66556	1.97691	17.4937	5.56721
2.69979			6.2476	4.03822	2.81346									14.1424	11.0257	4.78701	2.14028	17.6626	5.19618
2.93636			6.77422	3.94268	2.0838									14.0386	10.4804	4.90468	2.31332	17.7922	4.83503
4.17399			5.05964	4.29494	1.80123									13.8852	9.89905	5.01813	2.4961	17.8819	4.48525
4.20423			5.48179	4.29092	2.95898									13.684	9.29136	5.12697	2.6886	17.931	4.14812
3.80058			5.3106	3.84184	3.10125									13.4371	8.66692	5.2308	2.89074	17.939	3.82471
3.22008			7.07549	3.44857										13.1472	8.03499	5.32923	3.10237	17.9061	3.51589
4.39495			5.08183	3.31615										12.8173	7.40431	5.42189	3.32327	17.8323	3.22231
4.28589			6.97603	3.43535										12.4508	6.78289	5.50844	3.55313	17.7183	2.94446
3.8873			6.06012	2.64093										12.0515	6.17788	5.58854	3.79156	17.5648	2.68261
4.57335			5.187	4.24798										11.6233	5.59546	5.66188	4.03808	17.3728	2.43689
3.9872			5.6943	3.88896										11.1704	5.04077	5.72817	4.29215	17.1436	2.20727
4.60772			5.4555	3.88273										10.6969	4.51789	5.78714	4.5531	16.8788	1.99357
5.07061			8.22268	4.26967										10.2073	4.02983	5.83857	4.82021	16.5802	1.79548
3.60802			5.72123	3.96286										9.70576	3.57862	5.88225	5.09266	16.2497	1.6126
2.66417				4.21737										9.19647	3.16532	5.91799	5.36953	15.8894	1.44442
4.18463				4.64489										8.68351	2.79015	5.94567	5.64983	15.5017	1.29037
3.81809				3.94993										8.17075	2.45259	5.96515	5.93252	15.089	1.1498
2.06774				4.77179										7.66184	2.15149	5.97638	6.21644	14.6538	1.02202
3.25576				4.29984										7.16014	1.88518	5.97929	6.5004	14.1988	0.906309
3.7677				5.6211										6.66873	1.6516	5.97387	6.78314	13.7267	0.801915
4.0111				3.9308										6.19036	1.44841	5.96016	7.06336	13.2401	0.708083
3.52263				3.5618										5.72746	1.27308	5.9382	7.33969	12.7417	0.624055
3.39738				5.37981										5.28207	1.12301	5.90808	7.61078	12.2344	0.549084
4.11825				4.26708										4.85592	0.995565	5.86994	7.87522	11.7206	0.482437
2.83235				5.49676										4.45038	0.888187	5.82391	8.13161	11.2031	0.423403
				4.8352										4.06648	0.798417	5.77019	8.37856	10.6842	0.371302
				5.15193										3.70494	0.723944	5.70898	8.61468	10.1665	0.325483
				3.94462										3.36617	0.662634	5.64055	8.83863	9.65208	0.285333
				4.11203										3.0503	0.612542	5.56515	9.04911	9.14318	0.250274
				5.38873										2.75722	0.571924	5.48307	9.24485	8.64176	0.21977
				4.41977										2.48658	0.539235	5.39465	9.42469	8.14966	0.193321
				4.91203										2.23784	0.513123	5.30021	9.58751	7.66852	0.170469
				5.52014										2.01029	0.492418	5.20011	9.73232	7.19984	0.150794
				4.81365										1.80308	0.476123	5.09474	9.85819	6.74495	0.133911
				4.6982										1.61524	0.463392	4.98447	9.96434	6.30497	0.119476
				5.34293										1.44574	0.453518	4.86971	10.0501	5.88088	0.107176
				4.93959										1.29346	0.445916	4.75086	10.1149	5.47347	0.0967311
				5.80547										1.15724	0.440105	4.62835	10.1583	5.08337	0.0878917
				4.42538										1.03594	0.435696	4.5026	10.18	4.71106	0.0804368
				5.68144										0.928378	0.432374	4.37402	10.18	4.35685	0.0741709
				4.59811										0.833413	0.42989	4.24304	10.1582	4.02091	0.0689223
				5.54487										0.749927	0.428045	4.11009	10.1147	3.70328	0.0645406
				5.39803										0.676844	0.426685	3.97558	10.0498	3.40387	0.0608951
				5.76393										0.613136	0.42569	3.83992	9.96399	3.12249	0.0578723
				5.94759										0.557834	0.424966	3.70352	9.85777	2.85884	0.0553743
				6.10147										0.510028	0.424444	3.56675	9.73182	2.61251	0.0533168
				5.78488										0.468873	0.424069	3.43	9.58695	2.38304	0.051628
				6.58166										0.433591	0.423803	3.29364	9.42406	2.1699	0.0502463
				7.50939										0.403468	0.423615	3.15802	9.24416	1.97247	0.0491197
				5.83555										0.377853	0.423483	3.02346	9.04836	1.79012	0.0482041
				6.33568										0.356162	0.423391	2.89029	8.83784	1.62217	0.0474625
				4.1876										0.337868	0.423328	2.75879	8.61384	1.46791	0.0468639
				4.42282										0.322501	0.423284	2.62926	8.37767	1.32661	0.0463822
				4.82362										0.309644	0.423254	2.50194	8.13069	1.19754	0.0459959
				5.24541										0.298932	0.423234	2.37706	7.87427	1.07996	0.0456872
				5.41851										0.290041	0.423221	2.25486	7.6098	0.973141	0.0454412
				4.36487										0.282692	0.423212	2.13551	7.33869	0.876355	0.0452459
				4.52673										0.276642	0.423205	2.01921	7.06233	0.788895	0.0450914
				5.23263										0.27168	0.423202	1.90609	6.78211	0.710072	0.0449695
				3.89335										0.267628	0.423199	1.79629	6.49936	0.63922	0.0448736
				4.26033										0.264331	0.423197	1.68992	6.2154	0.575703	0.0447985
				4.03679										0.261659	0.423196	1.58707	5.93148	0.518909	0.0447399
				4.58948										0.259502	0.423195	1.48783	5.6488	0.46826	0.0446942
				4.85683										0.257768	0.423195	1.39224	5.3685	0.423207	0.0446588
				5.02723										0.256379	0.423195	1.30033	5.09165	0.383237	0.0446313
				5.55003										0.255272	0.423195	1.21214	4.81922	0.347867	0.0446102
				4.54805										0.254391	0.423194	1.12766	4.55213	0.316649	0.044594
				4.61912										0.253695	0.423194	1.04689	4.2912	0.289165	0.0445815
				4.07573										0.253145	0.423194	0.969789	4.03717	0.265031	0.0445721
				4.4558										0.252714	0.423194	0.896334	3.79067	0.243892	0.0445648
				4.61078										0.252376	0.423194	0.826471	3.55227	0.225424	0.0445594
				3.89661										0.252113	0.423194	0.760139	3.32244	0.20933	0.0445552
				3.72454										0.251909	0.423194	0.697268	3.10158	0.19534	0.0445521
				4.97261										0.251751	0.423194	0.63778	2.88998	0.18321	0.0445498
				3.43493										0.25163	0.423194	0.581589	2.68788	0.172719	0.044548
				5.63218										0.251536	0.423194	0.5286	2.49541	0.163668	0.0445467
				3.92282										0.251465	0.423194	0.478715	2.31267	0.155879	0.0445457
				3.81359										0.251411	0.423194	0.43183	2.13966	0.149192	0.044545
				3.84482										0.251369	0.423194	0.387837	1.97633	0.143467	0.0445445
				3.17549										0.251338	0.423194	0.346627	1.82258	0.138577	0.0445441
				3.88271										0.251315	0.423194	0.308085	1.67824	0.13441	0.0445438
				4.16169										0.251297	0.423194	0.272098	1.54313	0.130869	0.0445436
				3.1683										0.251284	0.423194	0.23855	1.41698	0.127866	0.0445434
				5.00339										0.251274	0.423194	0.207327	1.29953	0.125327	0.0445433
				3.81064										0.251267	0.423194	0.178314	1.19047	0.123184	0.0445432
				4.22986										0.251262	0.423194	0.151397	1.08947	0.121381	0.0445432
				3.47692										0.251258	0.423194	0.126465	0.99618	0.119867	0.0445431
				4.48506										0.251255	0.423194	0.103408	0.91024	0.1186	0.0445431
				4.42282										0.251253	0.423194	0.0821183	0.831275	0.117541	0.0445431
														0.251251	0.423194	0.062491	0.758907	0.116658	0.0445431
														0.25125	0.423194	0.0444248	0.692754	0.115924	0.044543
														0.251249	0.423194	0.0278214	0.632438	0.115316	0.044543
														0.251249	0.423194	0.012586	0.577583	0.114812	0.044543
														0.251248	0.423194	-0.00137243	0.52782	0.114397	0.044543
														0.251248	0.423194	-0.0141413	0.482789	0.114055	0.044543
														0.251248	0.423194	-0.0258041	0.442144	0.113774	0.044543
														0.251248	0.423194	-0.0364402	0.405547	0.113544	0.044543
														0.251248	0.423194	-0.0461252	0.372678	0.113356	0.044543
														0.251248	0.423194	-0.0549308	0.343229	0.113202	0.044543
														0.251247	0.423194	-0.0629246	0.316908	0.113077	0.044543
														0.251247	0.423194	-0.0701705	0.293443	0.112976	0.044543
														0.251247	0.423194	-0.0767285	0.272572	0.112894	0.044543

## Sheet: panel 3b
time_event(s)	count_event	time	decay
1	94	1	1
2	46	2	0.578475
3	23	3	0.372197
4	14	4	0.269058
5	13	5	0.206278
6	7	6	0.147982
7	6	7	0.116592
8	1	8	0.0896861
9	3	9	0.0852018
10	3	10	0.0717489
11	2	11	0.058296
12	1	12	0.0493274
13	3	13	0.044843
14	2	14	0.0313901
15	2	15	0.0224215
16	1	16	0.0134529
17	1	17	0.00896861
18	0	18	0.00448431
19	0	19	0.00448431
20	1	20	0.00448431
		21	0

## Sheet: panel 3c
angles	angle	hist
141.445	90	3
135.198	93	4
147.1	96	4
127.847	99	8
135.359	102	10
112.007	105	12
135.394	108	14
141.952	111	14
138.961	114	22
136.813	117	23
141.511	120	35
146.865	123	43
145.214	126	34
156.754	129	34
153.254	132	33
132.079	135	41
140.946	138	37
137.157	141	33
123.053	144	36
137.239	147	34
146.958	150	41
140.655	153	36
146.213	156	27
149.361	159	25
145.859	162	34
152.629	165	24
132.907	168	15
137.271	171	12
140.783	174	23
136.731	177	13
143.87	180	15
136.726	183	15
144.481	186	22
142.898	189	22
144.98	192	15
135	195	25
151.401	198	24
136.095	201	33
130.674	204	23
130.398	207	21
136.539	210	16
131.641	213	19
130.5	216	15
152.078	219	14
142.003	222	11
133.442	225	6
140.825	228	2
136.559	231	2
152.2	234	2
148.24	237	3
141.189	240	0
139.995	243	0
120.991	246	1
137.079	249	1
146.821	252	0
159.628	255	0
145.057	258	0
151.391	261	0
153.47	264	0
140.716	267	0
141.732
142.199
143.523
138.088
139.167
129.932
128.311
146.65
177.697
148.338
141.793
133.857
142.61
143.432
128.008
143.483
136.388
151.09
139.8
134.029
148.336
148.762
155.762
136.746
150.205
152.372
145.112
146.807
141.16
146.294
153.478
143.887
136.204
150.636
150.526
134.147
142.06
137.577
137.518
148.642
148.389
150.348
131.604
136.1
137.822
136.033
134.477
146.793
134.079
249.306
236.777
119.465
228.744
99.0487
122.397
128.314
247.073
115.225
137.441
239.333
132.617
122.079
124.633
201.073
106.791
104.613
108.449
128.529
122.722
126.896
114.682
105.225
119.324
122.716
238.412
133.082
140.052
121.811
147.74
141.199
160.407
138.339
130.29
130.642
144.688
148.843
140.239
149.759
153.745
157.83
140.124
133.156
134.268
145.945
145.939
126.433
153.3
158.922
123.678
146.635
155.656
126.929
144.389
173.209
168.009
163.083
173.49
148.476
138.611
170.037
181.296
154.447
156.01
169.686
166.636
168.273
153.007
177.729
169.083
161.695
188.32
175.886
176.04
176.749
155.569
174.552
195.607
197.669
195.683
175.166
172.928
178.75
188.157
192.233
181.639
191.408
179.275
183.166
187.166
191.672
181.302
213.835
184.469
183.691
202.158
195.76
188.006
188.638
204.484
180.984
183.84
192.313
188.282
192.769
200.165
197.281
205.869
213.14
201.132
195.044
203.76
196.771
213.247
203.966
208.593
195.137
197.576
198.773
201.784
191.149
203.822
203.502
204.533
198.899
186.946
212.3
207.896
190.485
199.711
206.281
182.598
197.638
180.526
200.677
175.643
182.676
179.284
190.09
192.188
179.533
173.403
187.87
185.184
179.793
189.918
176.355
195.412
184.905
188.929
176.189
167.347
218.575
206.269
197.078
202.156
183.158
182.266
177.043
190.418
178.637
195.432
185.25
189.574
187.405
207.075
202.054
197.949
183.797
191.462
199.54
193.096
192.049
174.267
188.499
209.474
205.163
202.604
197.124
199.868
189.044
191.41
199.925
206.536
193.392
209.573
197.297
184.648
185.923
199.028
206.175
202.143
163.191
174.725
185.968
186.849
170.307
147.365
191.303
136.289
128.587
134.939
167.831
138.479
139.314
152.094
145.357
146.041
158.575
164.315
166.784
154.065
152.282
160.701
166.088
165.473
182.233
167.927
153.741
154.961
151.84
136.517
142.301
144.002
158.402
137.936
158.888
151.021
171.624
164.3
145.751
147.036
150.114
168.124
163.828
148.804
143.09
152.822
148.566
163.593
163.584
165.922
168.27
173.571
180.2
154.2
148.949
165.911
163.637
162.137
160.365
144.002
148.745
121.15
126.545
137.417
143.915
128.47
137.225
142.926
130.184
143.13
137.232
220.594
222.792
216.609
225.116
226.046
181.184
211.495
203.007
213.398
203.52
211.348
98.9596
205.718
202.005
208.52
218.534
201.29
208.66
216.737
201.949
200.622
208.934
225.381
219.002
207.432
217.226
202.523
218.103
91.2757
217.136
211.423
203.276
216.735
199.813
222.662
223.428
114.391
198.433
212.037
201.27
203.525
101.536
213.543
103.568
105.349
99.5708
88.6641
107.404
217.822
220.363
220.989
104.575
214.708
94.3551
125.325
94.5738
107.945
213.874
98.8973
111.867
107.412
219.951
91.4991
210.345
105.988
210.351
104.099
221.738
89.433
96.6742
201.283
210.859
222.566
101.022
220.533
101.863
209.692
207.746
208.83
214.764
206.662
203.169
215.694
208.445
198.268
90.17
232.092
225.021
201.156
190.086
213.195
198.504
209.408
88.4092
103.992
93.9898
215.633
198.345
203.594
100.917
222.557
95.1655
218.039
207.64
203.813
208.109
159.774
155.932
163.75
153.488
158.483
158.484
153.953
166.99
155.345
165.411
165.579
150.677
140.362
154.49
147.963
158.498
137.279
152.368
156.827
167.46
168.242
150.008
149.213
154.714
152.033
147.379
162.67
144.499
144.154
154.886
157.694
157.341
158.628
165.83
167.539
176.705
175.198
158.559
158.108
151.853
152.504
123.241
131.862
125.195
123.637
131.444
110.988
124.343
122.63
119.046
130.144
130.028
123.905
133.169
133.881
130.215
116.651
122.94
114.514
118.175
124.565
120.736
120.367
139.242
127.557
129.915
126.621
122.981
114.4
125.139
117.467
124.715
110.31
124.764
124.86
125.919
119.98
129.432
126.114
114.345
115.373
120.56
118.922
115.106
132.467
110.154
124.289
126.354
124.441
123.003
125.343
119.785
125.052
117.16
119.012
129.806
124.248
120.912
130.482
134.329
124.908
125.557
120.914
122.18
130.884
119.311
113.82
115.213
120.924
140.906
122.384
128.142
123.559
132.355
125.918
122.496
126.347
121.267
131.145
123.211
124.067
301.124
131.646
138.609
133.723
128.081
135.347
126.926
123.057
126.532
302.103
127.6
133.055
128.681
143.667
131.442
124.031
296.241
117.929
124.637
134.322
131.305
125.111
124.718
115.924
127.928
122.628
117.181
134.695
126.724
209.632
196.975
164.294
176.574
148.582
158.037
167.096
171.614
134.52
215.67
139.236
214.992
214.357
215.988
102.021
178.821
170.228
147.994
190.78
190.343
158.284
163.659
151.135
151.17
160.454
212.342
204.796
190.158
167.569
219.743
215.042
235.881
195.611
186.431
184.174
175.028
191.706
181.436
201.284
185.611
206.154
205.173
188.701
163.296
186.291
175.124
177.018
223.101
237.855
201.535
219.569
205.804
169.765
207.542
134.012
129.574
127.729
121.279
118.408
104.444
132.746
131.607
106.011
117.836
120.892
129.128
128.756
99.5164
111.941
115.365
110.878
134.355
120.858
110.705
109.684
110.518
122.88
124.065
141.102
137.332
112.351
123.09
129.378
132.287
113.418
103.578
132.674
118.224
131.242
114.231
115.274
106.66
135.855
116.622
98.8665
105.989
112.713
110.45
137.53
161.505
143.411
140.299
139.963
137.147
130.019
159.972
158.611
173.999
166.223
186.121
188.123
181.157
174.094
188.733
194.741
190.817
175.103
187.307
182.673
193.161
189.885
191.592
182.17
198.771
196.051
173.469
199.202
189.687
197.901
201.271
219.806
206.011
206.213
193.138
217.35
192.998
194.267
207.35
188.515
211.706
186.814
203.249
204.926
205.763
203.747
210.888
201.072
212.196
198.601
195.578
190.886
196.639
231.899
200.72
212.492
200.411
193.979
205.724
196.285
209.414
210.401
206.226
199.676
207.121
200.645
219.696
226.543
218.784
206.853
217.991
219.969
221.392
216.037
196.439
202.504
230.034
222.403
224.822
214.695
214.895
210.439
205.003
215.598
222.507
223.297
226.65
221.147
197.758
188.37
224.246
205.741
194.532
183.144
198.646
211.453
218.799
200.007
165.119
164.116
152.686
136.262
147.304
174.003
139.786
146.033
163.856
150.997
153.141
164.993
164.78
153.989
154.522
150.611
160.045
158.288
162.877
162.384
157.336
145.227
147.277
140.882
146.235
133.275
138.414
149.725
137.142
149.754
143.256
160.59
164.696
154.145
136.841
139.144
156.818
153.882
142.285
140.849
142.83
140.897
151.011
154.123
142.606
150.62
140.952
164.619
138.622
139.183
149.293
139.719
137.182
148.191
142.116
132.891
119.322
126.542
125.923
126.197
122.301
135.938
124.362
121.29
130.715
121.548
174.362
169.563
164.058
150.18
177.382
138.028
152.546
155.053
173.15
145.28
149.954
129.077
150.535
153.907
160.131
161.089
150.434
155.53
152.239
149.082
144.734
154.421
176.639
164.219
144.884
160.999
158.747
160.723
125.489
158.855
155.821
145.937
160.682
151.998
164.023
168.574
146.762
153.526
166.801
153.351
325.598
128.723
156.866
127.379
133.688
146.181
126.736
130.21
159.697
165.012
164.32
137.042
176.791
140.806
164.729
131.909
147.728
179.275
153.426
158.139
152.792
161.38
153.415
192.673
143.129
140.016
133.998
164.948
126.413
124.506
152.227
166.642
167.398
132.937
162.062
130.946
163.175
161.419
162.74
160.587
161.759
163.562
156.882
147.751
152.389
122.406
173.831
176.569
159.763
148.098
161.405
151.78
172.198
123.821
150.341
119.316
169.661
163.182
160.072
146.054
169.359
141.075
176.667
164.33
161.267
166.256
127.437
104.877
123.386
121.157
122.654
110.989
113.999
119.569
109.487
118.231
123.705
112.883
120.406
120.034
114.105
124.866
109.51
113.913
120.539
121.553
125.371
108.915
112.383
126.537
102.857
117.513
118.883
110.397
111.411
107.281
116.325
114.635
117.406
116.115
105.985
113.534
116.159
113.969
116.324
101.673
115.961
